# Supplementary material for: Basic biology education in high school and acceptance of genetically modified food in Japan
Source: PLoS One. 2023 Feb 6;18(2):e0281493. doi: 10.1371/journal.pone.0281493 (PMC9901761; doi:10.1371/journal.pone.0281493)
Supplement: S1 Dataset — (CSV) [file pone.0281493.s004.csv]

ID	Sex(0-Male, 1= Female)	Age(0=20s, 1=30s, 2=40s)	Household Income(0=under \1 million, 1=\1 million-2 million, 2=\2 million-3 million, 3=\3 million-4 million, 4=\4 million-5 million, 5=\5 million-6 million, 6= \6 million-7 million, 7=\7 million-8 million, 8=\8 million-9 million, 9=\9 million-10 million, 10=over \10 million)	Final education history(0=High school degree, 1=Higher education institutions, 2=University degree, humanities course, 3= University degree, science course, 4=Graduate degree, humanities course, 5=Graduate degree, science course)	Whether live with or without children(0=No children, 1=Children under 6 years old, 2=Children 6?11 years old, 3=Children 12?19 years old)	Residence(0=urban, 1=rural)	Biological education level in high school(0=Non-learner group, 1=Basic-level group, 2= Advanced-level group)	Opportunity to study after high school(0=Absent, 1=Present)	Trust in public information(0=Don't trust, 1=Trust)	Trust in unofficial information(0=Don't trust, 1=Trust)	Perception of benefits(0=Don't agree, 1= Agree)	Perception of risks(0=Don't agree, 1= Agree)	Shopping in everyday life(0=Don't, 1=Do)	Cooking in everyday life(0=By others, 1= For themselves)	Score of basic biology knowledge test	Intention to eat GM vegetable(0=Don't eat, 1= eat)	Intention to eat GM fish(0=Don't eat, 1= eat)	Intention to eat GM meat(0=Don't eat, 1= eat)	Resistance(0=Don't have resistance, 1= have resistance)
1	0	1	9	2	1	0	1	0	1	0	1	1	1	0	3	0	0	0	1
2	0	2	9	2	0	1	2	0	0	0	1	1	1	0	6	1	1	1	0
3	0	2	4	1	0	0	1	0	1	0	1	1	1	1	7	0	0	0	1
4	1	0	3	3	0	0	2	1	1	0	1	0	1	1	9	1	1	1	0
5	0	1	5	3	0	1	2	1	1	1	1	1	1	1	7	1	1	1	0
6	0	1	4	3	0	0	2	1	1	0	1	0	1	1	9	1	1	1	0
7	0	2	9	2	0	0	2	0	0	0	0	1	1	1	7	0	0	0	1
8	1	2	5	0	0	1	1	0	0	0	0	1	1	1	8	0	0	0	1
9	1	1	0	2	0	1	2	0	0	0	1	1	1	1	8	1	1	1	0
10	1	1	7	3	0	0	2	0	1	1	0	1	1	0	8	0	0	0	1
11	1	1	10	1	0	1	2	0	1	1	1	1	1	0	8	0	0	0	1
12	1	1	4	1	1	1	2	0	1	1	1	0	1	1	6	0	0	0	1
13	0	1	3	2	0	1	1	0	0	0	0	0	1	1	2	0	0	0	1
14	1	2	6	2	0	1	2	0	0	0	1	1	0	0	7	1	1	1	0
15	0	1	6	0	0	1	1	0	1	1	1	1	1	0	6	1	1	1	0
16	0	2	9	2	3	1	2	0	1	0	1	1	1	0	7	0	0	0	0
17	1	1	9	3	0	0	2	0	1	0	0	1	1	0	8	0	0	0	1
18	1	0	3	2	0	0	2	0	1	0	0	0	1	1	6	0	0	0	0
19	1	2	3	3	0	1	1	0	1	1	0	0	1	1	4	0	0	0	1
20	1	2	3	2	3	1	2	0	1	0	1	1	1	1	7	0	0	0	1
21	1	2	6	3	1	1	1	1	1	0	0	0	1	1	7	0	0	0	1
22	0	2	8	3	2	0	2	1	1	0	1	1	1	0	7	1	0	0	0
23	0	2	4	0	3	0	1	0	1	0	1	1	0	0	2	0	0	0	0
24	0	0	4	3	0	1	1	1	1	0	1	1	1	0	5	0	0	0	1
25	1	0	6	4	0	0	2	1	0	0	1	1	1	0	7	0	0	0	1
26	1	1	1	3	0	0	1	0	0	0	0	0	1	1	4	0	1	0	0
27	1	0	8	3	0	0	1	1	1	0	1	1	1	0	7	1	1	1	0
28	1	2	7	1	1	1	1	0	0	0	0	1	1	1	7	0	0	0	1
29	1	0	5	0	0	1	1	1	1	1	1	1	1	0	4	0	0	0	0
30	0	0	7	2	0	0	2	1	1	0	1	1	1	1	6	1	1	1	0
31	1	2	6	1	0	0	2	0	1	0	0	1	1	1	8	0	0	0	1
32	0	0	6	0	0	1	1	0	1	0	0	0	1	0	4	0	0	0	1
33	1	1	9	2	1	1	1	0	1	0	1	1	1	1	9	0	0	0	1
34	1	0	0	2	0	0	1	1	1	0	0	0	0	1	9	1	0	0	0
35	1	1	2	3	0	1	1	0	1	1	1	1	1	1	8	1	1	1	0
36	1	0	8	2	0	0	2	0	1	1	0	1	1	0	7	0	0	0	1
37	0	2	2	2	0	0	2	1	1	0	1	1	1	1	6	0	0	0	0
38	1	0	9	1	0	0	1	0	1	1	0	0	0	0	5	1	1	1	0
39	1	0	3	2	3	1	1	1	1	0	1	1	1	0	5	0	0	0	1
40	1	1	5	2	1	0	1	1	1	0	0	1	1	1	6	0	0	0	1
41	1	1	3	1	0	0	1	0	0	0	0	0	1	1	7	1	0	0	0
42	0	0	2	3	0	1	1	0	0	0	1	1	0	0	6	0	0	0	0
43	0	2	4	3	0	1	2	0	1	1	1	1	1	1	6	0	0	0	1
44	1	1	2	1	0	1	1	0	1	1	1	1	1	1	7	0	0	0	1
45	0	1	10	2	0	1	1	0	1	0	0	1	1	0	5	0	0	0	1
46	1	0	10	2	0	0	1	0	0	0	0	0	1	1	5	0	0	0	1
47	0	1	10	2	0	0	2	0	1	0	1	1	1	0	6	0	0	0	0
48	0	0	10	5	0	0	1	0	1	1	1	0	1	0	7	1	1	1	0
49	1	1	8	3	0	0	2	1	1	0	0	1	1	1	9	0	0	0	1
50	1	2	6	2	1	0	1	0	1	0	1	1	1	1	6	0	0	0	1
51	1	0	4	3	1	0	1	1	1	1	1	0	1	0	9	0	0	0	0
52	0	2	7	0	1	0	2	0	1	0	1	0	1	0	3	0	0	0	1
53	0	1	3	3	0	0	1	0	1	0	0	0	1	1	8	0	0	0	1
54	0	1	6	3	0	1	2	1	1	0	1	1	1	1	8	1	0	0	0
55	1	0	6	2	0	0	1	0	1	1	0	0	1	0	8	0	0	0	0
56	0	1	4	2	0	0	1	1	1	1	1	1	1	1	7	1	1	1	0
57	1	0	0	1	0	1	1	0	1	0	1	1	1	1	7	1	1	1	0
58	1	2	5	3	0	1	2	0	1	0	1	1	1	1	9	1	1	1	0
59	0	2	9	1	0	1	1	0	0	0	0	1	1	0	7	0	0	0	1
60	1	0	3	3	0	1	1	1	0	0	1	1	0	0	8	1	1	1	0
61	0	1	7	4	0	1	1	0	1	1	1	1	1	1	8	0	0	0	0
62	1	0	6	2	0	1	1	0	1	0	1	0	0	0	7	1	1	0	0
63	1	1	5	1	1	1	1	0	1	0	1	1	1	1	5	0	0	0	0
64	0	0	9	2	0	1	1	0	0	0	0	0	1	0	5	0	0	0	0
65	0	1	6	0	1	1	1	0	1	0	1	1	1	0	3	1	0	0	0
66	1	1	3	2	0	0	2	0	1	0	1	1	1	1	6	0	0	0	1
67	1	1	3	1	0	1	1	0	1	0	1	1	1	1	5	0	0	0	1
68	1	2	6	3	0	1	2	0	1	0	0	1	1	0	7	0	0	0	1
69	0	1	5	2	1	1	1	0	1	0	1	1	1	1	8	1	1	1	0
70	0	2	5	2	1	1	1	0	0	1	0	1	1	0	7	0	0	0	0
71	0	2	10	5	1	1	1	1	1	0	0	1	1	0	8	0	0	0	1
72	0	1	6	2	0	0	1	0	1	1	1	1	1	0	8	0	0	0	1
73	1	2	8	0	0	0	1	0	1	0	0	1	1	1	5	0	0	0	1
74	1	1	5	1	1	1	1	1	1	1	1	1	1	1	9	1	1	1	0
75	0	1	5	1	2	1	1	0	1	1	1	1	1	0	1	1	1	1	1
76	1	2	7	2	2	1	2	0	1	0	0	1	1	1	8	0	0	0	1
77	1	1	10	3	0	1	2	1	1	0	1	1	1	1	7	0	0	0	1
78	1	2	2	1	0	0	2	0	1	1	1	1	0	0	7	0	0	0	1
79	0	2	8	2	0	1	1	0	1	0	0	1	1	1	6	0	0	0	1
80	0	2	9	1	2	1	1	0	1	0	1	1	0	0	8	0	0	0	1
81	1	1	4	2	1	0	1	0	1	0	1	1	1	1	4	0	0	0	0
82	0	2	7	1	0	1	1	0	0	0	1	1	1	1	6	1	1	1	0
83	0	2	3	3	2	0	1	1	1	0	0	1	1	0	8	0	0	0	1
84	1	2	3	0	0	0	2	0	1	0	0	1	1	1	9	0	0	0	1
85	1	2	4	2	0	1	2	1	1	0	0	1	1	1	5	0	0	0	1
86	0	1	10	2	0	1	1	0	1	0	1	1	1	0	6	0	0	0	0
87	0	1	5	0	1	0	1	0	0	0	1	1	1	0	7	0	0	0	1
88	1	1	7	2	0	1	1	1	1	1	1	1	1	1	6	1	1	1	0
89	0	1	3	3	0	1	2	0	1	1	0	1	1	1	4	0	1	1	0
90	1	0	4	2	1	1	2	1	0	0	0	0	1	1	1	1	1	1	0
91	0	0	5	3	0	0	1	1	1	0	1	1	1	0	6	0	0	0	1
92	1	0	1	5	0	0	2	1	1	0	1	1	1	1	8	0	0	0	0
93	1	2	7	5	0	1	1	1	0	0	1	1	1	1	8	1	1	1	0
94	0	0	4	3	0	0	2	1	0	0	0	1	1	1	8	0	0	0	1
95	0	2	8	2	1	1	2	0	1	0	1	1	1	0	9	0	0	0	1
96	1	1	2	4	1	0	1	0	1	0	1	1	1	1	6	0	0	0	0
97	1	0	10	1	0	0	1	0	1	0	0	0	0	0	4	1	1	1	0
98	0	2	6	5	0	0	2	0	1	0	0	1	1	1	9	0	0	0	1
99	1	2	4	2	0	1	1	0	1	1	0	1	1	1	4	0	0	0	1
100	1	0	4	3	0	1	2	1	1	1	0	0	1	1	2	0	0	0	1
101	1	1	6	2	1	0	1	0	1	0	1	1	1	1	7	0	0	0	1
102	0	0	3	3	0	1	2	0	1	0	1	1	1	1	8	1	1	1	0
103	1	1	4	2	0	0	1	0	1	0	1	1	1	1	8	0	0	0	0
104	1	2	7	2	0	1	2	0	1	0	0	0	1	1	8	1	0	0	1
105	0	1	4	2	0	1	1	0	0	0	0	1	1	1	8	1	1	1	0
106	0	1	10	3	0	0	2	1	1	1	0	1	1	0	8	0	0	0	1
107	0	1	10	5	0	0	1	1	0	0	0	1	1	0	9	0	0	0	1
108	1	2	5	1	3	1	1	0	1	0	1	1	1	1	6	1	1	1	0
109	0	1	6	5	0	1	2	0	1	0	1	0	0	0	8	1	1	1	0
110	0	1	9	2	0	1	2	0	1	0	1	1	0	0	8	0	0	0	1
111	1	1	4	4	0	1	1	0	1	0	0	0	1	1	6	0	0	0	1
112	0	0	7	3	0	1	1	0	1	0	1	0	0	0	8	0	0	0	0
113	1	0	3	3	0	0	2	0	1	0	1	0	1	1	9	1	0	1	0
114	1	2	6	1	0	1	2	0	0	0	0	0	1	1	2	0	0	0	0
115	1	0	6	2	0	0	2	0	1	0	0	1	1	1	6	0	0	0	1
116	0	1	7	4	0	0	2	0	1	0	1	0	1	0	9	0	0	0	0
117	1	1	3	3	0	1	2	0	1	0	0	1	1	1	7	0	0	0	1
118	0	0	5	3	0	1	2	0	1	1	1	1	1	0	7	0	0	0	0
119	1	1	9	2	0	0	1	0	1	0	1	1	1	0	7	0	0	0	1
120	1	0	3	3	0	0	1	1	1	0	1	1	1	1	4	1	1	1	0
121	1	0	10	3	0	1	1	1	0	0	0	1	1	1	7	0	0	0	1
122	1	1	6	3	0	0	1	1	1	1	0	1	1	1	6	0	0	0	1
123	0	1	10	5	0	1	2	0	1	0	1	1	0	0	7	0	0	0	1
124	1	1	3	2	0	0	1	0	0	1	1	0	1	0	4	0	0	0	1
125	1	0	0	2	0	1	1	0	1	0	1	1	1	1	8	0	0	0	1
126	1	1	6	2	1	1	2	0	1	0	1	1	1	1	8	1	1	1	0
127	0	1	6	2	1	1	1	0	1	0	1	1	1	0	9	0	0	0	0
128	1	0	4	2	0	0	1	0	1	0	0	1	1	0	9	0	0	0	1
129	0	2	7	3	0	0	1	1	1	0	0	0	0	0	1	0	0	0	1
130	1	2	9	2	0	0	2	0	1	0	0	1	1	1	7	0	0	0	1
131	0	1	4	2	0	1	1	0	1	0	0	1	1	1	9	0	0	0	1
132	0	2	9	2	3	0	2	0	1	0	1	1	1	0	8	0	1	0	1
133	1	1	3	3	0	1	1	1	1	0	1	1	1	1	7	0	0	0	1
134	0	2	5	0	1	0	1	0	1	1	1	1	1	0	5	0	0	0	1
135	0	2	6	2	3	1	2	0	0	0	0	1	1	0	6	0	0	0	1
136	1	2	10	1	0	1	2	0	0	0	0	1	1	1	5	0	0	0	1
137	1	0	3	1	0	1	2	0	1	0	1	0	1	1	3	1	1	1	0
138	0	1	8	5	0	1	1	0	1	0	0	0	1	0	7	0	0	0	0
139	0	2	10	4	1	1	1	0	1	1	1	1	1	0	8	0	0	0	1
140	1	2	2	1	0	1	1	0	1	0	0	1	1	1	8	0	0	0	1
141	0	0	3	0	3	0	1	1	1	0	1	1	1	0	7	1	1	1	0
142	1	1	3	3	0	1	2	1	1	0	1	1	1	1	9	0	0	0	1
143	0	2	7	0	3	0	1	0	0	0	0	1	1	0	7	0	0	0	1
144	1	0	4	3	1	1	2	1	0	0	0	0	0	1	0	0	0	1	0
145	1	1	3	3	0	1	1	0	1	0	1	1	1	1	5	0	0	0	1
146	1	0	9	2	0	1	2	0	1	1	1	1	1	0	6	0	0	0	1
147	0	1	3	3	1	0	1	0	1	0	0	1	1	0	6	0	0	0	1
148	1	1	5	3	1	0	2	1	1	0	0	0	1	1	6	0	0	0	0
149	1	2	7	2	3	1	1	0	1	1	0	1	1	1	8	0	0	0	1
150	1	0	4	1	0	0	1	0	1	0	1	1	1	0	7	0	0	0	0
151	1	0	4	3	0	0	2	1	1	0	0	1	1	0	8	1	1	1	1
152	1	1	9	2	1	1	1	1	1	1	0	0	1	1	4	0	0	0	1
153	1	2	6	0	1	1	1	0	0	0	0	1	1	1	9	0	0	0	1
154	1	0	6	2	0	0	1	0	1	0	0	1	1	0	8	0	0	0	1
155	0	0	5	2	0	1	1	0	1	1	1	1	0	0	3	0	0	0	1
156	1	2	6	3	0	1	1	1	0	0	0	1	1	1	9	0	0	0	1
157	0	2	0	5	3	0	2	0	0	0	0	0	0	0	9	0	0	0	1
158	1	1	3	2	0	0	1	0	1	0	1	1	1	1	4	1	0	0	0
159	0	2	6	0	2	1	2	0	1	0	1	1	1	0	5	0	0	0	0
160	1	0	6	0	0	0	1	0	1	0	1	0	1	1	7	1	1	1	0
161	1	0	9	2	0	0	1	0	0	0	0	0	0	0	4	0	0	0	1
162	0	2	7	0	2	0	2	0	1	1	1	1	1	0	8	1	1	1	0
163	1	1	5	2	1	0	2	0	1	0	0	1	1	1	9	0	0	0	1
164	0	1	7	2	0	1	1	0	1	0	0	1	1	0	5	0	0	0	1
165	0	0	3	2	0	0	1	0	1	0	1	1	1	0	1	0	0	0	0
166	0	2	5	2	2	1	1	0	1	0	1	1	1	0	7	0	0	0	1
167	0	2	4	2	2	1	1	0	0	0	0	1	1	0	1	0	0	0	1
168	0	2	3	1	0	1	2	0	1	0	1	0	1	0	8	1	1	1	0
169	0	2	7	3	3	0	2	0	1	0	0	1	1	0	7	0	0	0	1
170	0	2	9	2	2	1	1	0	0	1	0	1	1	0	7	0	0	0	1
171	1	1	7	0	1	0	2	0	0	0	0	0	1	1	3	0	0	0	0
172	1	1	0	0	0	0	2	0	1	0	1	1	1	1	9	1	0	0	0
173	1	0	7	2	0	0	1	0	1	0	1	1	1	1	7	0	0	0	1
174	1	2	5	1	2	0	1	0	1	0	1	1	1	1	9	0	0	0	0
175	0	2	10	2	2	1	1	0	1	0	0	0	1	0	5	0	0	0	1
176	0	1	5	3	0	1	1	1	1	0	1	1	1	1	8	0	0	0	1
177	0	0	0	1	0	1	1	0	1	0	1	1	1	1	7	1	1	1	0
178	1	2	5	2	2	1	2	0	0	0	1	1	1	1	6	0	0	0	1
179	1	1	3	1	0	1	1	0	1	0	0	0	1	1	6	1	1	1	0
180	1	2	6	0	3	1	2	0	1	0	1	1	1	1	4	0	0	0	1
181	0	1	4	1	0	0	1	0	1	1	1	1	1	0	6	1	1	1	0
182	1	0	0	2	0	0	1	0	1	0	1	1	1	0	9	0	0	0	1
183	0	1	9	3	0	1	2	1	1	0	1	1	0	0	8	1	1	1	0
184	1	1	8	5	1	1	1	1	1	0	0	1	1	1	9	0	0	0	1
185	1	2	3	0	0	1	2	0	1	0	1	1	1	1	4	1	1	1	0
186	1	1	6	2	0	0	2	1	1	1	0	1	1	1	6	0	0	0	1
187	0	2	3	3	0	0	2	1	1	0	0	1	1	1	8	0	0	0	1
188	0	1	9	2	0	0	1	0	1	0	1	1	1	0	9	0	0	0	0
189	1	2	5	4	0	1	1	0	1	1	1	1	0	1	5	1	1	1	0
190	0	1	5	5	0	1	1	1	1	1	1	0	1	1	9	1	1	1	0
191	1	1	6	2	0	0	2	0	1	1	0	1	1	1	7	0	0	0	1
192	1	0	4	1	0	1	1	1	1	0	1	1	1	1	7	0	0	0	1
193	0	1	4	2	1	1	1	0	0	0	1	1	0	0	6	1	1	1	0
194	0	1	8	3	1	0	2	0	1	0	1	1	0	0	6	1	1	1	0
195	1	1	7	1	1	1	2	0	1	0	0	1	1	1	8	0	0	0	1
196	1	1	5	2	1	0	2	0	1	1	0	1	1	1	5	0	0	0	1
197	0	0	6	2	2	1	2	1	0	0	0	0	1	1	3	1	1	1	1
198	1	1	6	3	0	0	2	1	1	0	1	1	1	0	7	0	0	0	1
199	1	2	9	2	3	1	2	1	1	0	1	1	1	1	6	1	0	0	0
200	1	1	5	0	0	0	1	0	1	0	1	1	1	1	3	1	1	1	0
201	0	2	6	2	2	0	1	0	0	1	1	1	0	1	4	0	0	1	1
202	1	0	5	3	0	0	2	1	1	1	1	0	0	0	9	1	0	0	0
203	0	0	0	2	0	1	1	0	1	0	1	1	1	1	8	1	1	1	0
204	1	0	4	3	1	1	2	1	0	1	0	0	1	1	1	0	0	0	0
205	0	2	5	2	0	0	1	0	1	1	0	1	1	0	9	0	0	0	1
206	0	1	4	2	0	1	1	0	0	0	0	1	1	0	4	0	0	0	1
207	1	0	3	3	0	1	2	1	1	1	1	1	1	1	9	0	0	0	1
208	1	0	10	2	0	1	2	0	1	0	0	0	1	0	5	0	0	0	1
209	0	1	5	3	0	0	1	0	1	0	1	0	1	0	9	1	1	1	0
210	0	2	4	2	0	0	1	0	1	1	1	1	1	0	2	1	1	1	1
211	0	1	4	3	0	1	1	1	0	1	1	1	1	1	9	0	0	0	0
212	1	1	4	2	1	1	2	0	1	0	0	1	1	1	6	1	1	1	0
213	1	2	4	2	0	1	2	0	1	0	0	0	1	1	6	0	0	0	1
214	1	0	10	2	0	0	1	0	1	1	0	1	0	0	7	0	0	0	1
215	1	0	8	3	0	1	2	0	1	0	1	0	1	1	6	0	0	0	1
216	0	1	4	5	0	1	2	1	1	1	1	1	1	1	9	1	1	1	0
217	0	2	10	2	0	1	1	0	0	0	0	1	1	0	7	0	0	0	1
218	1	0	7	2	0	0	1	0	1	1	0	0	1	1	8	0	0	0	1
219	1	2	4	1	0	1	1	0	1	0	0	0	1	1	5	0	0	0	1
220	0	1	5	2	1	1	1	0	1	1	1	1	1	0	5	0	0	0	1
221	0	0	0	3	0	0	1	1	0	1	0	1	1	1	7	0	0	0	1
222	1	0	3	0	0	0	1	0	1	0	1	1	1	1	7	1	1	1	0
223	1	0	10	2	0	0	1	0	1	1	0	1	1	0	8	0	0	0	1
224	0	0	5	2	0	0	1	0	1	0	1	1	1	1	2	0	0	0	1
225	1	0	2	1	0	1	1	0	1	0	1	1	1	0	5	1	1	1	0
226	1	0	0	2	0	1	1	0	1	0	0	1	1	1	5	0	0	0	0
227	1	1	4	3	1	1	1	1	1	0	0	1	1	1	8	0	0	0	1
228	0	2	10	2	0	1	1	0	0	0	0	0	1	0	3	0	0	0	1
229	1	2	3	2	0	1	1	0	1	1	0	1	1	1	5	0	0	0	1
230	0	1	6	2	1	0	2	0	1	0	1	1	1	0	7	0	0	0	1
231	1	2	5	2	1	0	1	0	1	0	0	1	1	1	8	1	1	1	1
232	0	2	10	5	0	1	2	0	1	1	1	0	1	0	5	1	1	1	0
233	0	0	2	3	0	1	2	1	1	0	1	0	1	1	9	1	1	1	0
234	1	2	10	2	0	1	1	0	1	1	0	0	1	1	6	0	0	0	1
235	0	2	5	1	0	0	1	0	0	0	0	0	1	0	2	0	0	0	1
236	1	1	9	1	0	0	2	0	1	0	0	0	1	0	6	0	0	0	1
237	1	0	4	3	3	0	2	1	1	0	1	1	1	0	8	0	0	0	1
238	0	2	5	2	0	1	1	0	0	0	1	1	1	1	3	0	0	0	1
239	0	2	3	3	0	0	2	0	0	0	0	1	1	0	6	0	0	0	1
240	1	0	5	5	0	0	2	1	1	1	1	1	1	0	9	1	1	0	0
241	1	0	10	3	1	1	2	1	0	0	0	1	1	1	1	0	0	0	1
242	1	0	6	3	0	0	2	1	0	0	0	0	0	0	4	0	0	0	1
243	1	2	6	0	0	1	1	0	0	0	0	1	1	1	7	1	0	0	0
244	0	2	10	2	1	0	2	0	1	0	0	1	1	0	8	0	0	0	1
245	0	1	8	5	1	1	1	0	1	0	1	1	1	0	9	0	0	0	1
246	0	1	7	2	0	0	2	0	1	1	1	0	0	0	8	0	0	0	0
247	0	1	10	3	0	1	2	0	1	1	1	1	1	0	6	0	0	0	1
248	0	2	6	2	1	1	2	0	1	1	0	1	1	0	7	0	0	0	1
249	1	2	10	3	0	0	1	1	1	0	1	1	1	1	8	0	0	0	1
250	0	0	10	0	3	1	2	0	1	1	1	0	1	1	8	1	1	1	0
251	1	0	10	3	1	1	2	1	1	0	0	1	1	1	1	0	0	0	0
252	1	2	3	3	0	1	2	0	1	1	1	1	1	1	6	0	0	0	1
253	1	0	8	2	0	1	1	0	1	0	0	0	1	1	8	0	0	0	0
254	0	1	6	2	1	0	1	0	0	0	0	1	1	0	6	0	0	0	1
255	1	2	1	4	0	1	1	0	1	0	0	1	1	0	5	0	0	0	1
256	1	2	10	1	0	0	2	0	1	0	1	0	1	1	9	1	1	1	0
257	0	2	9	5	0	1	1	0	1	1	0	1	1	0	9	1	1	1	0
258	0	2	7	1	1	0	2	0	1	0	1	0	1	0	9	1	0	0	0
259	1	2	10	2	2	1	1	0	1	0	1	1	1	1	8	0	0	0	1
260	1	0	4	2	1	0	1	0	1	0	0	1	1	1	5	0	0	0	1
261	1	1	7	2	0	1	2	0	1	0	1	1	1	1	6	0	0	0	1
262	1	1	6	2	0	0	1	0	1	1	0	1	1	0	9	0	0	0	1
263	1	2	0	2	2	1	2	1	1	1	0	1	1	1	8	0	0	0	1
264	1	1	4	3	1	0	1	0	1	1	0	1	1	1	8	0	0	0	1
265	1	2	8	1	3	0	1	0	1	1	0	1	1	1	4	0	0	0	1
266	1	1	3	1	1	0	1	0	1	0	0	1	1	1	8	0	0	0	0
267	1	1	4	0	0	1	1	0	1	1	1	0	1	1	8	0	0	0	0
268	0	2	10	5	0	1	2	0	1	0	1	1	1	1	5	0	0	0	1
269	0	1	4	5	1	1	1	0	0	0	0	0	1	0	5	1	1	1	0
270	0	0	7	3	0	0	2	1	0	0	0	0	1	1	6	1	1	1	1
271	0	0	0	3	0	1	2	1	1	0	1	0	1	0	9	1	1	1	0
272	0	2	3	1	0	1	1	0	1	1	1	1	1	1	8	0	0	0	1
273	1	0	8	3	0	0	2	1	1	0	1	1	1	0	7	0	0	0	0
274	1	0	2	0	1	0	1	1	1	0	1	1	1	1	5	1	0	1	1
275	0	1	10	5	0	1	1	0	0	0	0	1	1	0	8	1	0	0	0
276	1	1	10	5	1	1	2	1	1	1	0	0	1	0	9	1	1	1	0
277	1	0	3	2	0	0	1	0	1	0	0	0	1	1	8	0	0	0	1
278	1	2	3	1	0	0	2	0	1	0	1	1	1	1	7	0	0	0	0
279	0	0	10	2	0	1	1	0	1	0	0	1	1	1	9	0	0	0	1
280	1	1	4	1	0	0	1	0	1	0	0	0	1	1	6	0	0	0	0
281	1	2	8	1	3	1	1	0	1	1	1	1	1	1	5	1	1	1	0
282	1	0	1	1	0	0	2	0	1	0	1	1	1	0	7	0	0	0	0
283	0	1	4	2	0	1	2	0	1	1	1	1	1	0	7	1	0	1	0
284	1	2	0	4	3	0	2	0	1	0	0	1	1	1	8	0	0	0	1
285	1	0	2	0	0	0	2	0	1	0	0	1	1	1	7	1	0	0	0
286	1	0	6	0	0	1	1	0	1	1	1	1	1	1	6	1	1	1	1
287	0	2	8	3	0	1	1	1	1	0	1	1	1	0	8	0	0	0	1
288	0	2	8	5	0	1	1	1	1	0	0	0	0	1	9	0	0	0	0
289	1	1	4	2	0	1	1	1	1	1	1	1	1	1	8	1	1	1	1
290	0	1	3	2	0	1	1	0	0	0	0	1	1	0	6	0	0	0	1
291	0	1	10	1	0	1	1	0	1	0	0	1	1	1	9	0	0	0	1
292	0	0	0	2	0	0	2	0	1	1	1	1	1	1	8	1	1	1	0
293	0	1	7	3	0	1	2	0	0	0	1	1	1	0	7	0	0	0	1
294	1	0	8	3	0	1	2	0	1	0	1	1	1	0	6	0	0	0	1
295	0	2	5	2	3	1	2	0	1	1	0	1	0	0	7	0	0	0	1
296	0	1	3	0	0	1	2	0	1	0	1	1	1	1	4	0	0	0	0
297	0	1	3	2	1	1	1	0	0	0	1	1	1	1	7	1	1	1	0
298	1	1	6	2	1	0	1	0	1	0	1	1	1	1	8	0	0	0	1
299	1	1	3	1	0	1	2	0	0	0	1	1	1	1	8	0	0	0	1
300	1	0	0	2	0	0	2	1	1	0	1	0	1	1	9	1	1	1	1
301	1	2	0	0	0	0	2	0	1	0	0	1	1	1	7	0	0	0	1
302	0	1	5	3	1	1	1	1	0	0	1	1	1	0	8	0	0	0	0
303	0	0	3	3	0	1	1	0	1	1	0	1	1	1	3	0	0	0	0
304	0	1	2	1	0	1	2	0	0	0	0	0	1	1	7	1	1	1	0
305	1	2	8	0	0	1	1	0	1	1	1	0	1	1	8	1	1	1	0
306	0	1	7	2	0	0	1	0	0	0	1	1	1	0	8	1	1	1	0
307	0	1	0	0	0	0	1	0	0	0	1	1	1	1	5	1	1	1	0
308	1	0	6	2	3	1	1	0	1	1	1	0	1	0	8	1	1	1	0
309	1	2	6	1	3	1	2	1	1	0	1	1	1	1	6	0	0	0	1
310	1	2	2	3	2	1	1	1	1	0	0	1	1	1	5	0	0	0	1
311	1	2	2	1	0	1	2	0	1	0	1	1	0	0	9	0	0	0	1
312	1	2	6	1	1	1	2	0	1	1	1	1	1	1	6	0	0	0	1
313	1	1	6	1	0	0	1	0	1	0	0	1	1	1	7	0	0	0	1
314	1	0	6	2	0	0	2	0	0	0	1	1	0	0	5	1	1	1	0
315	1	1	2	4	0	0	2	0	1	0	1	1	1	1	7	0	0	0	1
316	1	2	10	2	0	1	2	0	1	1	1	1	1	1	9	0	0	0	1
317	1	0	9	2	0	1	1	0	1	0	1	1	1	0	7	0	0	0	1
318	1	1	6	1	1	0	1	0	1	0	1	1	1	1	5	0	0	0	0
319	0	2	0	3	0	0	2	0	0	1	1	0	1	0	9	1	1	1	0
320	1	1	9	2	1	1	1	1	1	1	1	1	1	1	5	1	1	1	0
321	1	1	9	1	1	1	2	0	1	0	0	1	1	1	5	0	0	0	0
322	1	1	6	2	0	1	1	0	1	0	1	1	1	1	9	0	0	0	1
323	1	1	4	3	0	1	2	0	0	0	1	1	1	1	8	0	0	0	1
324	0	2	5	3	2	0	2	0	1	0	1	1	1	0	4	0	0	0	1
325	1	1	7	3	1	0	2	1	1	0	1	0	1	1	8	1	1	1	0
326	1	2	10	2	0	0	1	0	1	0	1	0	1	1	8	0	0	0	1
327	1	1	4	2	0	0	1	0	1	0	0	0	1	0	2	0	0	0	1
328	0	0	0	2	0	1	1	0	0	0	1	1	1	1	8	1	1	1	0
329	0	0	8	2	0	1	2	1	1	1	0	1	1	0	9	0	0	0	1
330	0	2	9	3	0	1	2	0	0	0	1	0	1	1	8	1	1	1	0
331	0	0	1	2	0	1	1	0	1	0	1	1	1	1	7	0	0	0	1
332	1	1	10	2	2	1	1	0	1	0	1	1	1	1	7	0	0	0	1
333	0	1	2	0	0	1	2	0	1	1	1	1	1	1	4	1	1	1	0
334	1	0	5	2	0	1	2	0	1	0	1	1	1	0	6	1	1	1	1
335	1	0	7	2	0	1	1	0	1	1	0	0	1	1	7	0	1	1	0
336	0	1	5	1	0	0	2	0	1	1	1	1	1	0	1	1	1	1	0
337	1	0	6	2	0	1	1	0	1	0	1	1	1	0	8	1	1	1	0
338	0	0	0	2	0	0	2	0	1	1	1	1	1	1	9	1	1	1	0
339	1	1	5	1	0	1	1	0	1	1	0	0	1	1	4	0	0	0	1
340	1	0	4	1	1	1	1	0	0	1	1	1	1	1	5	0	1	1	1
341	1	0	6	3	0	1	1	0	1	1	1	1	0	0	3	1	1	1	0
342	1	0	0	3	0	0	2	0	1	0	1	1	1	1	8	0	0	0	0
343	0	1	4	1	0	0	2	0	0	0	0	0	1	0	8	0	0	0	0
344	1	1	7	1	2	1	1	0	0	0	1	1	1	1	8	0	0	0	1
345	1	1	5	2	0	0	2	0	1	0	0	1	1	1	7	1	0	0	0
346	1	2	9	1	3	1	1	0	0	0	1	0	1	1	8	0	0	0	1
347	1	1	6	1	1	1	2	0	1	1	0	0	1	1	2	0	0	0	1
348	1	2	1	2	0	1	1	0	1	0	1	1	1	1	7	1	1	1	0
349	0	1	10	2	1	0	2	0	1	0	0	0	1	0	3	0	0	0	1
350	1	2	5	2	0	0	1	1	1	0	0	1	1	1	9	0	0	0	0
351	0	0	1	2	0	1	1	0	1	0	0	1	1	1	8	0	0	0	1
352	1	0	10	2	0	0	2	0	1	0	1	1	1	1	7	0	0	0	1
353	0	1	0	2	0	0	1	0	1	0	0	1	1	0	6	0	0	0	0
354	1	0	10	4	0	1	2	0	1	0	0	1	0	0	7	0	0	0	1
355	1	0	9	3	0	1	2	1	1	0	0	1	1	0	7	0	0	0	1
356	1	1	3	1	1	1	1	0	1	1	1	1	1	1	3	0	0	0	1
357	1	0	8	3	0	1	2	1	1	0	1	1	1	0	8	1	1	1	0
358	1	1	3	3	0	0	2	0	1	0	1	0	1	1	8	1	1	1	0
359	1	2	2	1	2	0	1	0	1	0	0	0	1	1	7	1	0	0	0
360	1	0	3	5	0	1	2	1	1	0	1	0	1	1	8	0	0	0	0
361	1	2	5	2	0	1	2	0	1	0	0	1	1	1	9	0	0	0	1
362	0	1	10	2	2	0	2	0	0	0	0	1	1	0	9	0	0	0	1
363	1	0	2	3	0	1	2	1	1	1	1	0	0	0	9	1	1	1	0
364	1	0	7	3	0	1	1	0	1	0	1	1	1	0	5	0	0	0	1
365	0	1	4	4	0	1	1	0	1	0	1	1	1	1	7	1	0	0	0
366	0	0	4	2	0	1	1	1	1	1	0	0	1	0	8	1	0	1	1
367	1	1	10	2	0	1	2	1	1	0	0	1	1	1	9	0	0	0	1
368	0	1	8	4	0	1	1	1	1	0	1	1	0	0	7	1	0	0	0
369	0	0	0	2	0	1	2	0	1	1	1	1	1	1	8	0	0	0	0
370	1	1	6	1	1	1	2	0	1	1	1	1	1	1	4	0	0	0	1
371	0	2	4	1	0	1	2	0	1	0	1	1	1	0	9	1	1	1	0
372	0	2	4	1	0	1	2	0	1	1	1	0	1	1	7	1	1	1	0
373	1	1	4	5	0	1	2	1	1	0	1	0	1	1	9	1	1	1	0
374	1	2	5	5	0	0	2	0	1	0	0	1	1	1	7	0	0	0	1
375	1	0	10	2	0	1	1	0	1	0	0	1	1	0	7	0	0	0	0
376	1	0	2	4	0	1	1	0	1	0	0	1	1	1	8	0	0	0	1
377	1	0	2	2	0	1	2	1	0	0	1	0	1	1	5	0	0	0	1
378	0	0	7	2	0	0	1	0	1	0	1	0	1	0	7	1	1	1	0
379	0	0	0	3	0	0	1	0	1	0	1	0	1	1	9	0	0	0	0
380	1	0	8	2	0	0	1	0	1	0	1	0	0	0	8	1	1	1	0
381	0	1	4	3	0	1	2	1	0	0	1	1	0	0	9	1	1	1	0
382	1	1	10	3	0	1	2	1	1	1	1	1	1	1	9	0	0	0	1
383	1	1	3	2	0	1	2	0	0	0	1	1	1	1	7	0	0	0	1
384	1	0	4	2	0	1	1	0	1	0	0	0	1	1	6	0	0	0	1
385	1	2	6	3	2	0	2	1	1	0	0	1	1	1	8	0	0	0	1
386	0	2	8	0	1	0	2	0	0	0	1	1	1	0	8	0	0	0	1
387	1	2	7	0	0	0	2	0	0	0	0	1	1	1	6	0	0	0	1
388	0	0	5	3	0	1	2	1	1	1	1	1	1	1	8	1	1	1	1
389	1	1	3	2	0	0	1	1	1	0	1	1	1	1	9	0	0	0	1
390	0	0	3	0	0	1	1	0	1	0	1	1	1	1	9	1	0	0	0
391	1	1	6	1	0	1	2	0	1	0	0	1	1	1	7	0	0	0	1
392	1	0	0	3	0	0	2	1	1	0	0	0	1	1	6	0	0	0	1
393	1	1	10	0	2	1	1	0	0	0	0	0	1	1	6	0	0	0	1
394	0	0	3	3	0	0	1	0	1	1	0	1	1	1	8	1	1	1	0
395	1	2	0	1	0	1	1	0	1	0	0	1	1	1	4	0	0	0	1
396	1	1	10	3	1	1	2	1	1	0	1	1	1	1	9	0	0	0	1
397	1	1	6	2	0	1	2	0	1	1	0	1	1	1	5	0	0	0	1
398	0	2	9	2	3	1	2	0	0	0	0	1	1	0	8	0	0	0	1
399	0	0	0	3	0	1	2	1	1	1	1	1	1	1	8	1	1	1	0
400	1	0	6	1	0	1	2	0	0	0	1	1	1	0	7	0	0	0	1
401	1	0	3	2	0	1	1	1	1	0	0	1	1	1	6	0	0	0	0
402	0	1	8	4	0	1	1	1	1	1	1	1	1	1	9	1	0	0	1
403	1	1	2	2	0	0	2	0	0	0	1	1	1	1	9	0	0	0	1
404	0	0	0	2	0	0	1	0	1	0	1	1	1	1	9	0	0	0	1
405	0	2	4	3	0	0	2	1	1	0	1	1	1	1	9	1	1	1	0
406	1	2	9	3	1	1	1	0	1	1	0	1	1	1	9	0	0	0	1
407	1	2	2	1	0	1	1	0	1	0	0	1	1	1	4	0	0	0	1
408	0	0	4	3	0	0	1	0	0	0	1	1	1	0	4	0	0	0	1
409	1	2	7	1	2	0	2	0	1	0	1	1	1	1	7	0	0	0	1
410	0	0	2	0	0	0	1	0	1	1	0	1	1	0	9	0	0	0	1
411	1	1	10	2	1	0	1	0	1	0	0	1	1	1	5	0	0	0	1
412	1	1	6	3	0	1	2	0	0	0	0	0	1	1	7	0	0	0	0
413	0	2	7	3	3	1	1	0	1	1	1	1	1	0	3	0	0	0	1
414	0	0	6	1	0	1	1	0	0	1	0	0	0	0	1	1	1	1	1
415	0	2	5	3	0	1	2	0	1	1	1	1	1	1	4	1	1	1	0
416	1	1	1	1	3	0	2	0	1	0	1	0	1	1	7	0	0	0	0
417	1	2	7	2	2	1	2	0	1	0	0	1	1	1	9	0	0	0	0
418	1	0	3	2	0	1	1	1	1	0	1	0	1	1	7	1	1	1	0
419	0	0	7	3	0	1	2	1	0	0	1	1	1	1	9	0	0	0	0
420	1	2	9	1	2	1	1	0	1	1	1	1	1	1	7	0	0	0	1
421	1	2	4	1	0	1	2	0	1	0	1	1	1	1	9	1	0	0	0
422	1	2	3	2	0	1	2	0	1	1	0	1	1	1	5	0	0	0	1
423	1	2	4	0	0	0	1	0	1	1	1	0	1	0	0	0	0	0	0
424	1	1	1	3	2	1	2	1	1	0	0	1	1	0	8	1	1	1	0
425	0	2	3	3	0	1	2	0	1	0	1	0	0	0	7	1	1	1	0
426	0	0	0	3	0	0	2	1	1	0	1	0	1	1	9	1	1	1	0
427	0	1	5	1	0	1	2	0	0	0	1	1	1	1	2	0	1	0	0
428	0	0	10	1	1	0	1	0	1	0	1	1	1	0	3	0	0	0	0
429	0	0	0	3	0	1	2	1	1	0	0	0	1	1	9	1	1	1	0
430	1	2	2	1	0	1	1	0	1	0	0	1	1	1	7	0	0	0	1
431	1	1	5	1	1	0	1	0	0	0	0	0	1	1	7	0	0	0	1
432	1	2	7	2	2	0	1	0	1	0	0	0	1	1	7	0	0	0	1
433	0	2	10	2	2	1	2	0	1	0	1	0	0	0	9	1	1	1	0
434	1	2	10	1	2	1	1	0	1	0	0	0	1	1	7	0	0	0	1
435	0	0	4	2	0	1	2	1	1	1	1	0	1	1	5	1	1	1	0
436	1	1	5	3	1	0	2	1	1	0	0	1	1	1	9	0	0	0	1
437	1	2	3	1	0	0	1	0	0	1	0	0	1	1	7	0	0	0	1
438	0	1	5	2	1	0	2	0	1	0	0	0	1	0	6	0	0	0	1
439	0	1	3	0	1	0	2	0	1	1	1	1	1	0	8	1	1	1	0
440	1	1	8	2	1	1	2	1	1	1	1	1	1	1	8	0	0	0	1
441	0	2	3	1	0	1	1	0	1	1	0	0	1	0	7	1	1	1	0
442	1	2	3	0	0	0	2	0	1	0	1	1	1	1	7	1	1	1	0
443	0	0	6	0	0	0	2	0	1	0	1	1	1	0	6	1	1	1	0
444	0	1	2	1	1	1	2	1	0	1	1	0	1	1	7	1	1	1	0
445	1	2	10	4	0	1	1	0	1	0	1	1	1	1	8	0	0	0	1
446	1	2	2	0	0	0	1	0	1	0	0	0	1	1	4	0	0	0	1
447	1	2	4	3	3	1	2	0	0	0	0	0	1	1	4	0	0	0	0
448	1	2	6	2	0	1	2	0	1	0	1	1	1	1	3	1	0	0	1
449	0	0	5	2	0	0	1	0	1	1	1	1	1	1	8	0	0	0	0
450	0	0	1	2	0	0	1	0	1	0	0	1	1	0	5	1	0	0	0
451	1	2	2	1	0	0	2	0	1	0	1	1	1	1	6	0	0	0	1
452	1	2	7	2	0	1	1	0	1	0	0	1	1	1	7	0	0	0	1
453	1	1	4	1	1	1	2	0	1	1	1	1	1	1	6	0	0	0	1
454	1	2	7	3	0	1	2	1	1	0	0	0	1	1	8	0	0	0	0
455	0	0	2	2	0	1	1	0	1	0	0	0	1	0	6	1	1	1	0
456	1	2	9	5	0	1	2	0	1	0	0	1	1	1	8	0	0	0	1
457	0	0	4	0	0	1	1	0	0	0	0	0	0	1	6	0	0	0	1
458	0	0	10	2	0	1	1	1	0	0	1	1	1	0	7	1	1	1	0
459	1	2	8	2	3	0	2	0	1	1	0	1	1	1	6	0	0	0	1
460	1	2	9	2	1	1	2	0	1	0	0	1	1	1	7	0	0	0	1
461	0	0	0	0	0	1	1	0	1	1	1	1	1	1	9	1	1	1	0
462	0	2	10	2	2	1	1	0	1	1	1	0	1	0	8	0	0	0	0
463	0	0	3	1	0	0	1	0	1	1	1	1	1	0	6	1	1	1	0
464	0	0	6	3	3	1	2	0	0	1	1	1	0	0	9	1	1	1	0
465	0	0	0	2	0	1	1	0	1	0	1	1	1	1	7	0	0	0	1
466	0	0	8	0	0	0	2	0	1	1	0	1	1	0	6	0	0	0	1
467	0	0	4	2	0	1	1	0	1	0	1	0	1	1	7	1	1	1	0
468	0	2	10	4	1	0	1	1	1	0	0	1	1	0	9	0	0	0	1
469	0	1	4	3	0	0	2	0	0	0	0	0	0	1	7	0	0	0	0
470	0	0	8	3	0	0	1	1	1	0	1	1	1	0	9	0	0	0	1
471	0	0	3	3	0	0	2	1	1	0	1	1	1	1	9	1	1	1	0
472	1	2	7	2	2	1	1	0	1	0	0	1	1	1	9	0	0	0	1
473	1	2	8	1	2	0	1	0	0	0	0	0	1	1	6	0	0	0	1
474	0	0	10	2	0	1	1	0	1	1	1	1	0	0	6	1	1	1	0
475	0	2	8	2	0	1	1	1	0	0	0	1	1	1	9	0	0	0	1
476	0	1	4	3	0	1	2	1	0	0	1	1	1	1	9	0	0	0	1
477	1	2	7	4	3	1	1	0	0	0	0	1	1	1	7	0	0	0	1
478	0	2	5	2	1	0	1	0	1	0	0	0	1	0	6	0	0	0	1
479	1	2	4	1	1	0	1	0	1	1	0	0	1	1	7	0	0	0	1
480	0	0	5	2	0	0	1	0	1	0	0	1	1	1	9	0	0	0	0
481	1	2	4	3	0	0	2	1	1	0	0	0	1	1	8	1	1	1	0
482	0	2	3	0	1	1	1	0	1	0	1	1	1	1	2	1	0	0	0
483	0	2	10	3	0	1	1	1	1	0	1	0	1	1	5	1	0	0	0
484	1	2	8	1	0	1	1	0	1	1	1	1	1	1	6	0	0	0	0
485	0	0	3	3	0	0	1	1	1	0	1	1	1	1	8	1	1	1	0
486	0	1	8	5	0	1	2	0	1	0	0	1	1	1	9	0	0	0	1
487	0	0	0	2	0	0	2	0	0	0	0	0	1	1	6	0	0	0	1
488	1	2	6	1	1	1	1	0	1	0	1	1	1	1	7	1	1	1	0
489	0	0	8	2	0	1	2	0	1	0	0	1	1	0	8	0	0	0	1
490	0	0	10	2	0	1	1	0	1	0	0	1	1	1	6	0	0	0	1
491	1	2	9	2	0	1	2	0	0	0	0	1	1	1	7	0	0	0	1
492	1	1	10	3	0	1	2	1	0	0	1	1	1	0	6	1	0	0	0
493	1	1	9	1	0	1	2	0	0	0	0	0	1	0	5	0	0	0	0
494	1	2	9	1	3	0	2	0	1	1	1	1	1	1	7	0	0	0	1
495	1	2	5	2	0	1	2	0	1	1	1	1	1	1	9	0	0	0	1
496	0	2	4	0	0	0	1	0	0	0	0	1	1	0	5	0	0	0	1
497	1	1	5	2	0	1	2	0	1	0	0	1	1	1	8	0	0	0	1
498	1	2	4	1	0	0	2	0	1	0	1	1	0	0	8	0	0	0	1
499	1	2	6	2	1	1	1	1	1	0	1	1	1	1	8	1	1	1	0
500	1	2	7	2	1	0	1	0	1	0	0	1	1	1	9	0	0	0	1
501	0	0	3	2	1	1	2	0	1	0	0	1	1	0	7	0	0	0	1
502	1	2	7	3	1	0	2	1	1	0	1	1	1	1	7	0	0	0	1
503	1	1	5	0	3	0	2	0	1	0	1	1	1	1	7	0	0	0	1
504	0	2	10	2	1	1	1	0	0	0	0	0	1	0	8	0	0	0	1
505	0	0	6	2	0	0	2	1	1	0	1	1	0	0	4	0	0	0	1
506	0	1	8	2	0	1	2	0	1	0	1	1	1	0	5	1	1	1	0
507	1	2	5	0	0	0	1	0	1	0	1	1	1	1	7	1	1	1	0
508	1	2	4	5	0	1	1	0	1	0	1	1	1	1	5	1	0	0	0
509	0	0	0	3	0	0	1	1	1	0	1	0	1	1	9	1	1	1	0
510	0	2	5	2	1	1	2	0	1	0	1	1	1	0	7	1	1	1	0
511	0	2	8	2	1	0	1	1	0	0	0	0	0	0	2	0	0	0	1
512	0	2	7	1	0	1	1	0	1	1	0	1	1	1	9	0	0	0	1
513	1	2	5	2	2	1	2	0	0	0	0	1	1	1	4	0	0	0	1
514	1	2	6	1	3	0	2	0	1	1	1	1	1	1	8	1	1	1	0
515	0	0	0	5	0	0	2	1	1	0	1	1	1	1	8	0	0	0	1
516	1	2	5	2	2	0	2	0	1	0	0	1	1	1	8	0	0	0	1
517	0	2	8	2	2	0	2	0	1	0	0	1	1	0	7	0	0	0	1
518	1	2	0	1	2	0	2	0	1	1	0	1	1	1	5	0	0	0	1
519	0	0	0	5	0	1	2	1	1	0	1	0	0	0	9	0	0	0	0
520	0	0	10	2	0	1	1	0	1	0	1	1	1	0	6	1	1	1	0
521	0	0	10	2	0	1	2	1	0	0	1	1	0	0	8	1	1	1	0
522	0	0	5	1	0	1	1	0	1	0	1	1	1	0	7	0	0	0	1
523	0	0	6	3	0	1	2	1	1	0	1	1	1	1	6	0	1	1	0
524	0	2	9	2	1	1	1	0	0	0	0	0	0	0	3	0	0	0	0
525	0	0	3	3	0	0	2	1	1	0	1	1	1	1	9	1	1	1	0
526	0	2	5	3	0	0	1	0	0	0	1	1	1	1	4	0	1	0	1
527	0	0	10	3	0	1	2	1	1	0	1	1	1	0	9	1	1	1	1
528	0	0	5	3	0	1	2	0	1	1	1	1	1	1	8	1	1	1	0
529	0	1	3	1	1	0	2	0	0	0	1	1	1	0	3	1	1	1	0
530	0	0	8	1	0	1	2	1	0	0	0	0	1	0	8	0	0	0	1
531	0	2	5	2	2	0	1	1	0	0	1	1	1	0	8	1	1	1	0
532	0	2	10	4	1	1	2	0	1	0	0	1	1	0	5	0	0	0	0
533	0	2	5	3	2	1	1	1	1	0	1	1	0	0	8	0	0	0	1
534	0	2	5	5	0	0	2	1	1	0	1	0	1	1	9	1	0	0	0
535	0	2	10	3	1	1	2	1	1	1	0	1	1	0	9	0	0	0	1
536	0	2	7	1	1	0	2	0	1	1	0	0	0	0	5	1	1	1	0
537	0	2	10	5	2	1	1	1	1	0	1	1	1	0	8	1	1	1	0
538	1	2	7	2	0	0	2	0	1	0	0	0	1	1	6	0	0	0	1
539	1	2	2	1	0	0	2	0	1	0	0	1	1	0	6	0	0	0	1
540	1	2	10	5	0	1	1	1	0	0	0	0	1	1	3	0	0	0	1
541	1	1	9	2	0	1	1	1	1	0	1	1	1	1	6	1	1	1	0
542	0	1	4	2	0	1	1	0	0	0	0	0	1	1	2	1	1	1	0
543	1	1	1	1	0	0	1	0	0	0	0	0	1	1	7	0	0	0	1
544	0	2	4	2	0	1	1	0	1	0	1	0	1	1	8	1	1	1	0
545	1	1	6	2	1	0	1	0	1	1	1	1	1	1	7	0	0	0	0
546	1	0	10	0	1	0	2	0	1	1	0	0	1	0	5	0	0	0	0
547	1	0	6	1	0	0	1	0	0	1	1	1	1	0	4	0	0	0	0
548	1	1	5	2	0	1	1	0	1	0	1	0	1	1	5	1	1	1	0
549	0	2	9	3	2	1	1	0	0	0	0	1	1	0	5	0	0	0	1
550	1	1	9	1	0	0	1	0	1	1	0	0	1	0	6	0	0	0	1
551	1	2	8	2	0	1	2	0	1	0	1	1	1	1	8	0	0	0	1
552	1	1	4	2	1	0	1	0	1	0	1	1	1	1	8	0	0	0	1
553	1	1	2	2	0	0	1	1	1	0	0	1	1	1	9	1	1	1	1
554	0	1	4	3	1	1	2	0	0	0	1	1	1	1	3	0	1	0	0
555	1	1	7	1	0	0	1	0	1	0	0	1	1	1	5	0	0	0	1
556	1	1	7	2	0	1	1	0	1	0	1	1	1	1	6	1	1	1	1
557	1	2	10	5	2	1	1	1	1	1	0	1	1	1	7	0	0	0	1
558	0	1	7	0	0	1	2	0	1	0	1	1	1	0	7	1	0	0	0
559	0	2	6	2	2	0	1	0	1	1	0	0	1	0	6	0	1	1	1
560	0	2	7	5	1	1	1	0	1	1	1	1	1	1	9	1	1	1	1
561	0	2	3	1	0	0	2	0	1	0	1	1	1	0	3	0	0	0	0
562	1	2	3	2	0	1	1	0	1	0	1	1	1	1	9	1	1	1	0
563	0	2	5	0	0	1	1	0	0	0	0	1	1	1	8	0	0	0	1
564	0	2	7	3	0	1	1	0	1	0	1	1	1	1	8	1	1	1	0
565	1	0	9	2	0	1	1	0	1	0	1	1	1	0	7	1	0	0	0
566	1	1	9	2	1	1	1	0	1	0	1	1	1	1	8	0	0	0	0
567	0	2	4	3	0	1	1	1	1	0	1	1	1	0	9	0	0	0	1
568	1	1	9	3	0	1	2	1	1	0	0	1	1	1	8	0	0	0	1
569	1	2	9	1	2	0	2	0	1	0	0	1	1	1	9	0	0	0	1
570	0	2	5	3	0	1	2	0	0	0	1	1	1	1	8	0	0	0	1
571	0	2	6	2	0	1	2	0	1	0	0	1	1	0	8	0	0	0	1
572	0	2	8	2	0	1	2	0	0	0	1	1	1	1	6	0	0	0	1
573	0	2	0	2	1	0	1	0	1	0	0	1	1	1	8	0	0	0	1
574	1	1	4	0	0	1	1	0	1	0	0	1	1	1	7	0	0	0	1
575	0	2	6	2	0	1	2	0	1	0	0	1	0	0	5	0	0	0	1
576	0	1	4	4	0	1	1	0	0	0	1	1	1	0	8	0	0	0	0
577	1	2	2	2	0	0	1	0	1	1	0	0	1	0	6	0	0	0	1
578	1	2	5	1	0	1	2	1	0	0	0	0	1	1	5	0	0	0	0
579	1	1	2	1	0	1	2	0	1	1	1	0	1	1	5	0	0	0	1
580	1	2	8	2	0	1	2	0	0	0	0	0	1	1	8	0	0	0	1
581	1	1	4	2	0	1	1	0	1	0	1	1	1	1	4	0	0	0	1
582	1	2	10	4	0	1	1	0	1	0	0	1	1	1	4	0	0	0	1
583	1	0	7	2	3	1	1	1	1	0	1	0	1	1	5	0	0	0	1
584	0	1	6	3	1	0	1	0	0	0	1	0	1	0	9	0	0	0	1
585	1	2	4	1	3	1	1	0	1	0	0	1	1	1	8	0	0	0	1
586	1	2	10	2	1	1	2	0	1	0	1	0	1	1	6	0	0	0	0
587	1	1	8	2	1	1	1	0	0	1	1	1	1	1	7	0	0	0	1
588	0	2	10	2	0	1	2	0	1	0	1	1	0	0	9	0	0	0	1
589	0	2	7	0	3	0	2	0	0	0	1	1	1	0	4	1	1	1	0
590	1	2	10	2	0	1	1	1	0	0	0	1	1	0	4	0	0	0	1
591	1	1	5	0	0	1	2	0	0	0	0	0	1	1	6	1	1	1	0
592	1	0	8	1	0	1	1	0	1	0	0	1	1	1	5	0	0	0	0
593	1	2	5	1	0	0	2	0	1	0	0	0	1	1	5	0	0	0	1
594	1	2	6	2	3	0	2	0	1	0	1	1	1	1	5	0	0	0	1
595	1	1	3	0	0	0	2	0	1	0	1	1	1	1	6	0	0	0	1
596	0	2	10	3	2	1	1	0	1	0	1	1	0	0	8	0	0	0	1
597	1	0	2	1	0	1	1	0	1	1	0	0	1	1	4	0	0	0	1
598	1	2	10	4	0	1	1	1	1	0	0	1	1	1	7	0	0	0	1
599	0	2	5	0	0	1	1	0	1	0	0	1	0	0	9	0	0	0	1
600	0	2	9	2	1	0	1	0	0	0	1	1	1	0	8	0	0	0	1
601	1	1	8	2	1	1	2	0	1	0	0	0	1	1	7	0	0	0	1
602	0	2	10	2	1	1	1	0	1	0	1	1	1	0	7	0	0	0	1
603	1	2	8	2	0	0	2	0	1	0	1	0	1	1	8	0	0	0	1
604	0	2	9	2	2	1	1	0	1	1	1	1	0	0	8	1	1	1	0
605	0	2	6	2	0	1	1	0	0	0	1	0	1	1	6	1	1	1	0
606	0	1	5	2	0	1	1	0	0	0	0	1	1	1	4	0	0	0	1
607	1	1	5	2	0	0	1	0	1	0	0	1	1	0	9	0	0	0	1
608	0	2	4	2	0	1	2	0	1	0	0	1	1	1	5	0	0	0	1
609	1	1	6	3	1	1	2	0	0	0	1	1	1	1	7	0	0	0	1
610	0	1	8	3	1	0	1	0	0	1	1	1	1	0	8	1	0	0	0
611	1	0	2	1	0	1	2	0	0	0	1	1	1	1	8	0	0	0	1
612	0	2	8	1	2	0	1	0	1	0	0	1	1	0	7	0	0	0	1
613	1	1	5	2	1	0	2	0	1	0	0	0	1	1	6	0	0	0	1
614	1	0	3	2	0	1	1	0	1	1	0	0	1	1	6	1	1	1	0
615	0	1	8	2	0	1	2	0	1	1	1	0	1	1	8	0	0	0	0
616	1	2	2	5	0	1	2	1	1	0	0	1	1	1	9	0	0	0	1
617	1	1	3	2	0	0	1	0	0	1	0	0	1	1	6	0	0	0	1
618	1	2	6	2	0	0	2	0	1	0	1	1	1	1	8	0	0	0	1
619	1	1	4	1	0	1	2	0	1	1	1	1	1	1	9	1	0	0	1
620	0	1	6	1	0	1	1	0	1	1	0	0	0	0	5	0	0	0	1
621	1	1	4	3	0	1	1	1	0	1	1	1	1	1	2	1	1	0	0
622	1	1	9	3	1	0	2	1	1	0	1	1	1	1	8	0	0	0	0
623	0	1	2	1	0	0	1	0	0	1	1	1	1	0	9	0	0	0	0
624	1	0	3	0	1	0	2	0	1	0	0	1	1	0	2	0	0	0	1
625	1	0	10	0	0	0	1	0	0	0	0	0	1	0	6	0	0	0	1
626	1	0	8	2	0	1	1	1	1	0	0	1	1	1	7	0	0	0	1
627	1	0	0	4	0	1	1	1	1	0	0	1	1	0	8	0	0	0	1
628	0	2	10	2	2	1	1	0	0	1	0	1	1	0	7	0	0	0	1
629	1	1	4	2	0	0	1	0	0	0	1	1	1	0	5	1	1	1	0
630	1	1	2	0	0	0	1	0	1	0	0	0	1	1	4	0	0	0	1
631	0	1	5	3	0	1	2	0	1	0	1	1	1	1	7	0	0	0	1
632	1	1	5	1	1	0	1	0	1	0	1	1	1	1	9	1	1	1	0
633	1	1	0	3	1	1	1	0	0	0	0	1	1	1	8	0	0	0	0
634	0	1	4	2	0	1	1	0	1	0	1	1	1	0	8	1	0	0	0
635	1	2	4	1	0	1	2	0	1	0	0	1	1	1	9	0	0	0	1
636	1	2	6	2	1	0	2	0	1	0	0	1	1	1	7	0	0	0	1
637	0	2	6	0	0	1	2	0	1	0	0	1	1	0	8	0	0	0	1
638	0	1	5	5	0	1	2	1	0	0	0	1	1	1	9	0	0	0	1
639	1	2	8	3	2	0	1	1	1	0	0	1	1	1	8	0	0	0	1
640	1	1	4	2	1	1	2	0	1	0	1	1	1	1	7	0	0	0	0
641	1	0	3	1	1	0	1	0	1	0	1	1	1	1	6	1	1	1	0
642	0	2	5	1	1	1	1	0	1	1	1	0	1	0	8	1	1	1	0
643	0	2	10	3	0	0	1	1	1	1	0	0	1	1	7	0	0	0	1
644	0	1	5	0	1	0	1	0	0	1	0	0	1	0	5	0	0	0	1
645	1	2	6	1	0	1	2	1	1	0	0	1	1	1	9	0	0	0	1
646	1	1	9	3	1	0	2	0	1	0	0	0	1	1	8	0	0	0	1
647	0	0	3	2	0	1	2	0	1	1	1	0	0	0	8	0	1	1	0
648	0	2	4	0	2	0	2	0	1	0	1	1	1	0	9	0	0	0	1
649	0	2	0	2	0	1	2	0	1	1	0	0	1	1	3	1	1	1	1
650	1	1	7	1	0	1	2	0	1	0	0	1	1	1	7	0	0	0	1
651	0	1	3	3	0	0	1	0	1	0	1	1	1	0	6	1	0	0	0
652	0	1	10	2	0	0	1	0	1	0	1	1	1	0	6	0	0	0	1
653	1	1	5	3	1	1	2	0	1	0	0	1	1	1	5	0	0	0	1
654	0	2	10	2	1	1	2	0	1	0	0	1	1	0	5	0	0	0	1
655	1	2	9	1	0	0	1	0	1	0	1	1	1	1	4	0	0	0	1
656	0	2	6	2	3	1	2	0	1	0	1	1	1	0	7	1	0	0	0
657	1	1	6	4	0	1	2	0	0	0	0	1	1	1	6	0	0	0	1
658	0	2	1	0	0	0	2	1	1	1	1	0	1	0	9	1	1	1	0
659	0	2	10	2	0	0	2	0	0	0	0	1	1	1	7	0	0	0	1
660	1	1	4	3	0	1	2	0	0	0	0	1	1	1	5	0	0	0	1
661	1	2	7	2	0	0	1	0	1	0	0	1	1	1	5	1	1	1	0
662	0	1	2	2	0	0	2	0	1	1	1	1	0	0	9	1	1	1	0
663	1	0	7	2	0	1	2	1	1	0	1	1	1	0	9	1	0	1	0
664	1	2	5	2	0	1	1	0	0	0	1	1	1	1	6	1	1	1	1
665	1	1	8	1	0	0	1	0	1	1	0	1	1	1	7	0	0	0	1
666	0	2	10	2	2	1	2	0	0	0	0	1	1	0	8	0	0	0	1
667	0	2	10	2	0	0	2	0	0	1	1	0	1	1	8	1	1	1	0
668	0	2	10	2	2	1	2	0	0	0	0	1	1	0	8	0	0	0	1
669	0	1	10	2	1	1	2	0	1	1	0	1	1	0	7	0	0	0	1
670	1	1	8	2	1	1	2	0	1	0	0	0	1	1	7	0	0	0	1
671	1	2	9	2	3	0	1	0	1	0	0	1	1	1	6	0	0	0	1
672	0	2	10	2	0	1	2	1	1	0	0	1	1	0	9	0	0	0	1
673	0	1	4	3	0	1	2	0	0	0	1	1	0	0	9	1	1	1	0
674	1	2	3	3	0	1	1	1	1	1	0	1	1	1	9	0	0	0	1
675	1	0	8	3	0	0	2	0	1	0	1	1	1	0	6	1	1	1	0
676	1	2	5	1	1	1	2	0	0	0	0	1	1	1	6	0	0	0	1
677	0	1	6	3	1	1	2	1	1	0	1	1	1	0	8	0	0	0	1
678	0	1	4	4	0	1	1	0	1	1	0	0	1	1	9	0	0	0	1
679	0	2	10	5	0	1	2	1	0	1	1	1	1	1	7	0	0	0	1
680	1	0	0	2	0	0	2	0	1	0	0	1	1	1	9	0	0	0	1
681	1	0	3	2	0	0	2	1	0	1	0	0	1	1	7	0	1	1	0
682	0	0	6	5	1	1	1	1	1	0	1	1	1	0	9	1	1	1	0
683	0	0	3	1	0	1	2	0	0	0	1	1	1	1	9	0	0	0	1
684	0	1	6	0	0	0	2	0	0	0	0	1	1	0	8	0	0	0	1
685	1	0	1	2	0	1	1	0	1	0	1	1	1	1	5	0	0	0	0
686	1	2	10	1	0	0	1	0	1	0	1	1	1	1	8	0	0	0	1
687	1	2	3	2	0	1	1	0	1	0	0	1	1	1	8	0	0	0	1
688	1	2	8	2	0	0	2	0	1	1	1	1	1	1	9	1	1	1	0
689	1	0	1	2	0	1	2	1	1	1	1	1	1	1	7	0	0	0	0
690	0	1	3	1	1	1	2	0	0	0	0	0	1	1	5	0	0	0	1
691	0	0	2	2	0	0	1	1	1	0	1	1	0	0	2	0	0	0	1
692	0	0	5	2	0	1	2	0	1	1	1	1	0	0	5	1	1	1	0
693	0	0	4	5	0	1	1	0	1	1	1	1	1	1	8	1	1	1	0
694	1	0	10	2	0	1	1	1	0	1	1	0	1	0	7	0	0	0	1
695	1	0	1	3	0	1	2	1	0	0	1	1	1	1	9	0	0	0	1
696	0	0	3	2	0	0	1	1	1	1	1	1	1	0	3	0	0	0	1
697	1	0	8	4	0	1	2	1	1	0	0	0	1	0	5	1	1	1	0
698	1	0	2	0	2	0	1	1	1	0	1	0	1	1	7	1	0	0	0
699	1	0	0	3	0	1	2	1	1	0	0	1	1	1	8	1	0	0	1
700	0	0	4	3	0	1	1	1	1	0	1	1	1	1	5	0	0	0	1
701	1	0	10	2	0	0	1	0	1	0	0	0	0	0	9	0	0	0	1
702	0	0	5	3	0	1	1	1	1	0	0	0	1	0	6	0	0	0	1
703	1	0	0	0	0	1	2	1	0	0	0	0	1	1	5	0	0	0	1
704	0	0	8	2	0	0	1	0	1	0	0	0	1	0	4	0	0	0	0
705	0	0	2	1	0	0	1	0	1	0	0	0	1	1	6	0	0	0	0
706	0	0	10	3	0	1	1	1	1	0	0	0	1	0	6	0	0	0	1
707	1	0	5	1	0	0	2	0	1	0	1	1	1	0	8	0	0	0	1
708	0	0	6	3	0	1	1	1	1	0	1	1	0	0	9	1	1	1	0
709	1	0	6	2	3	0	1	0	1	1	1	1	1	0	5	1	1	1	1
710	1	0	2	3	0	1	2	1	1	1	0	0	1	0	7	0	0	0	1
711	0	0	3	2	0	1	1	0	1	0	0	0	1	1	3	0	0	0	1
712	1	0	9	2	3	1	2	0	1	0	0	1	1	0	7	1	0	0	0
713	1	0	0	2	0	0	1	0	1	1	1	1	1	1	8	1	1	1	0
714	0	0	0	2	0	1	1	0	1	1	1	1	1	1	8	1	1	1	0
715	0	0	4	2	0	1	2	0	1	1	0	0	1	0	4	0	0	0	0
716	0	0	2	2	0	1	2	1	1	0	1	1	1	1	8	1	1	1	0
717	0	0	5	5	0	1	1	1	1	0	1	0	1	1	8	1	1	1	0
718	0	0	3	5	0	0	2	0	1	1	1	1	1	0	7	0	0	0	1
719	0	0	3	3	0	1	2	1	1	0	1	1	1	0	9	1	1	1	0
720	0	0	10	5	0	1	1	1	1	0	1	0	1	1	8	1	1	1	0
721	0	0	0	3	0	0	2	0	1	0	0	0	1	1	6	1	0	1	0
722	0	0	3	3	1	1	1	1	1	0	1	1	1	0	6	1	0	0	0
723	0	0	8	2	0	1	1	0	1	0	1	1	1	0	7	0	0	0	1
724	0	0	10	2	0	1	2	0	1	1	1	1	0	0	7	1	1	1	0
725	0	0	4	2	0	1	1	0	1	1	0	0	1	1	7	1	1	1	1
726	0	0	0	0	0	0	2	0	1	1	0	0	1	0	2	1	1	1	0
727	0	1	10	3	0	1	0	0	1	1	1	1	0	0	6	1	1	1	0
728	0	0	7	3	0	1	0	0	1	0	1	1	0	0	9	1	1	1	0
729	1	0	0	4	0	1	0	0	1	1	1	1	1	1	3	1	1	1	0
730	0	1	6	1	0	0	0	0	0	0	0	0	1	0	7	0	0	0	1
731	0	1	6	0	0	0	0	0	1	1	1	1	1	0	2	0	0	0	1
732	1	2	1	0	0	1	0	0	1	0	1	1	1	1	2	1	1	1	0
733	1	0	6	3	0	1	0	0	1	0	1	1	0	0	8	1	1	1	0
734	0	1	6	1	0	1	0	0	0	0	1	1	1	1	7	1	1	1	0
735	0	1	6	2	0	1	0	1	0	0	1	1	1	1	1	0	0	0	1
736	1	2	8	2	0	1	0	0	1	0	0	0	1	1	6	0	0	0	1
737	0	1	5	2	0	0	0	0	0	0	1	1	1	0	7	1	1	1	0
738	0	1	9	5	1	1	0	0	1	1	1	0	1	0	5	0	0	0	1
739	0	1	6	0	0	1	0	0	0	0	0	1	1	0	7	0	0	0	1
740	0	0	5	3	0	1	0	0	0	0	0	0	0	0	2	0	0	0	0
741	0	0	0	0	0	0	0	1	0	0	0	1	1	1	5	0	0	0	1
742	1	0	6	4	0	1	0	0	1	0	1	0	1	1	9	1	1	1	0
743	1	2	2	1	0	0	0	0	1	0	1	0	1	1	2	1	1	1	0
744	0	0	0	3	0	1	0	1	1	1	1	1	1	1	8	0	0	0	1
745	1	2	2	1	0	1	0	0	1	1	1	1	1	0	7	0	0	0	0
746	0	2	0	4	0	1	0	0	0	0	0	0	1	1	5	0	0	0	0
747	1	2	5	1	0	1	0	0	1	0	0	0	1	1	4	1	1	1	0
748	0	1	5	2	0	0	0	0	1	1	0	1	1	1	7	0	0	0	1
749	0	0	3	3	0	1	0	0	1	0	1	0	1	1	6	1	1	1	0
750	0	0	8	2	0	1	0	1	1	0	0	1	1	0	8	0	0	0	1
751	1	2	3	2	0	1	0	0	0	0	0	1	1	1	8	0	0	0	1
752	0	1	3	2	0	1	0	0	1	0	1	1	1	0	2	1	1	1	0
753	1	1	0	2	0	1	0	0	0	0	0	0	0	0	5	0	0	0	1
754	1	2	9	0	0	0	0	0	1	0	1	1	1	0	2	1	1	1	0
755	0	2	8	3	2	1	0	0	1	0	1	1	1	0	7	0	0	0	1
756	0	1	9	3	0	1	0	0	0	0	0	0	0	0	3	0	0	0	1
757	0	0	6	2	0	1	0	0	1	0	1	0	1	0	9	1	1	1	0
758	0	1	5	1	1	1	0	0	1	0	0	0	0	0	5	0	0	0	1
759	1	0	0	2	0	1	0	0	0	0	1	1	1	0	3	1	1	1	0
760	1	1	5	1	1	1	0	0	0	0	1	0	1	1	0	0	0	1	1
761	0	1	5	2	1	1	0	0	1	0	1	1	1	0	7	1	0	0	0
762	0	2	2	0	0	1	0	0	1	0	1	1	1	1	4	1	1	1	0
763	1	2	2	5	0	1	0	0	0	0	1	1	1	0	2	1	1	1	0
764	0	2	3	0	1	1	0	0	1	1	0	0	1	1	5	0	0	0	0
765	0	1	8	0	0	0	0	1	1	0	1	1	1	1	6	0	0	0	0
766	0	0	3	0	0	0	0	0	0	0	0	1	1	0	7	1	0	0	1
767	1	1	6	1	0	0	0	0	1	0	1	1	1	1	6	0	0	0	1
768	0	1	8	2	0	1	0	0	1	0	1	1	0	0	9	0	0	0	0
769	0	0	3	3	0	0	0	0	0	0	1	0	0	0	8	0	0	0	0
770	0	1	5	2	0	1	0	1	1	1	1	1	1	1	6	0	1	1	0
771	0	2	10	0	3	1	0	0	1	0	1	1	0	0	5	1	0	0	0
772	0	2	2	2	2	1	0	0	0	0	1	0	1	1	8	1	1	1	0
773	1	2	5	1	2	0	0	0	1	0	1	1	1	1	4	1	0	0	0
774	0	2	5	1	0	1	0	0	1	0	0	1	1	1	9	0	0	0	1
775	0	0	3	1	0	0	0	0	1	1	0	1	0	0	4	1	1	1	0
776	0	2	4	2	1	1	0	0	1	0	0	1	1	0	9	0	0	0	1
777	0	0	5	2	0	1	0	1	1	1	1	1	1	1	6	1	0	1	0
778	1	2	9	3	1	1	0	0	1	0	0	0	1	1	3	0	0	0	1
779	1	0	4	2	0	0	0	1	1	1	1	1	1	0	7	0	0	0	0
780	0	2	10	2	0	0	0	0	1	1	0	0	1	0	6	1	1	1	0
781	1	2	7	0	2	1	0	1	1	1	0	0	1	1	6	0	0	0	0
782	0	0	5	0	0	0	0	0	0	0	0	0	1	1	4	0	0	0	0
783	0	2	0	0	0	0	0	0	1	0	1	0	0	0	7	1	1	1	0
784	0	2	4	0	2	1	0	0	1	1	1	1	0	0	7	0	0	0	1
785	0	2	10	5	1	0	0	1	1	0	1	1	1	0	7	0	0	0	1
786	1	2	4	0	3	1	0	0	0	0	1	1	1	1	7	0	0	0	1
787	1	1	4	2	0	1	0	0	0	0	0	1	1	1	5	0	0	0	0
788	0	1	5	3	0	0	0	1	1	1	1	1	1	0	3	0	0	0	0
789	0	1	7	0	0	0	0	0	1	1	0	1	1	0	6	0	0	0	1
790	1	1	8	1	0	1	0	0	1	0	0	0	1	0	3	0	0	0	1
791	1	1	3	1	0	1	0	0	1	1	1	1	1	1	5	0	0	0	0
792	1	0	0	0	0	0	0	0	1	0	1	0	1	0	5	1	1	1	0
793	1	0	10	1	0	0	0	0	1	0	1	0	1	0	9	0	0	0	0
794	0	1	3	2	0	1	0	0	1	1	0	1	1	0	6	0	0	0	0
795	1	2	4	3	2	0	0	0	0	0	1	1	0	0	6	1	1	1	1
796	1	0	2	5	0	1	0	0	1	0	1	1	1	1	2	0	0	0	1
797	0	0	0	0	0	1	0	0	1	0	0	1	1	0	7	1	1	1	0
798	0	1	3	1	0	1	0	0	0	0	0	0	0	0	4	0	0	0	0
799	0	0	9	2	0	0	0	0	1	1	0	0	0	0	0	1	1	1	0
800	0	2	5	3	0	0	0	0	1	1	0	1	1	0	7	0	0	0	0
801	0	1	5	4	0	1	0	0	1	0	1	0	1	1	8	1	1	1	0
802	0	2	8	3	0	1	0	0	0	0	0	1	1	1	6	0	0	0	1
803	0	0	2	2	0	1	0	1	1	0	0	1	1	0	7	0	0	0	1
804	1	2	3	1	1	1	0	0	0	0	0	0	1	1	2	0	0	0	0
805	1	2	4	1	0	1	0	0	1	1	1	1	1	1	8	1	1	1	0
806	0	2	4	1	3	1	0	0	0	0	1	1	1	0	1	0	0	0	0
807	0	0	10	3	0	1	0	0	0	0	0	0	1	0	5	0	0	0	1
808	0	0	0	3	0	0	0	0	1	1	1	1	1	1	8	0	0	0	1
809	1	1	3	0	0	0	0	0	1	1	1	0	1	1	5	1	1	1	0
810	1	1	3	2	0	1	0	0	1	1	1	1	1	1	2	1	1	1	1
811	1	2	0	1	0	1	0	0	1	1	0	0	1	0	2	0	0	0	0
812	1	1	3	1	0	0	0	0	0	1	0	1	1	0	4	0	0	0	1
813	0	2	9	0	1	0	0	0	0	0	0	1	1	0	6	0	0	0	1
814	0	0	0	2	0	1	0	0	1	0	0	0	1	1	3	1	1	1	0
815	0	0	10	2	0	1	0	0	0	0	0	0	0	0	8	0	0	0	1
816	1	2	6	0	0	0	0	0	1	0	1	1	1	1	4	0	0	0	1
817	1	2	5	5	0	1	0	1	1	1	1	1	1	1	9	0	0	0	1
818	0	1	4	1	0	1	0	0	0	0	0	0	1	0	6	0	0	0	1
819	1	2	4	2	2	1	0	0	0	0	0	1	1	1	7	0	0	0	1
820	0	2	7	2	2	1	0	0	1	0	1	1	0	0	4	0	0	0	1
821	1	1	6	1	1	1	0	0	1	1	0	1	1	1	6	0	0	0	1
822	0	2	10	1	1	1	0	0	0	0	1	1	1	0	3	0	0	0	0
823	1	2	6	1	0	0	0	0	1	0	1	1	1	1	6	1	0	0	1
824	1	2	6	2	2	0	0	1	1	0	1	1	1	1	9	0	0	0	1
825	1	1	4	0	1	1	0	0	1	0	1	1	1	1	6	0	0	0	1
826	1	2	2	0	1	0	0	0	1	0	1	1	1	1	6	1	1	1	0
827	1	2	8	0	0	1	0	0	1	1	0	0	1	0	6	0	0	0	1
828	1	1	5	2	1	0	0	1	1	0	1	1	1	1	8	0	0	0	0
829	1	0	6	1	0	0	0	0	1	1	1	1	1	0	6	0	0	0	1
830	0	2	10	1	0	0	0	0	0	1	1	1	1	0	6	0	0	0	1
831	1	0	4	2	0	1	0	0	1	0	1	1	1	1	6	0	0	0	1
832	0	2	1	0	0	0	0	0	1	0	1	0	1	0	8	1	1	1	0
833	0	2	5	1	3	0	0	0	1	1	0	0	1	0	2	0	0	0	1
834	0	1	2	1	0	0	0	0	1	1	1	1	0	0	7	1	1	1	0
835	0	0	10	3	0	1	0	0	1	0	0	0	1	0	5	1	1	1	0
836	1	2	7	2	2	1	0	0	1	0	0	1	1	1	7	0	0	0	1
837	1	2	5	1	2	1	0	0	1	0	1	0	1	1	9	0	0	0	1
838	0	2	4	2	0	0	0	0	0	0	0	1	1	1	7	0	0	0	1
839	1	2	4	1	0	0	0	0	0	1	0	0	1	0	1	0	0	0	1
840	1	2	3	0	0	1	0	0	1	1	1	1	0	0	3	0	1	1	0
841	0	2	3	0	0	1	0	0	1	0	1	1	1	1	6	1	1	1	0
842	0	1	10	0	0	1	0	0	0	0	0	0	1	0	4	0	0	0	1
843	0	1	2	0	0	1	0	0	1	0	0	1	1	1	7	0	0	0	1
844	1	2	4	1	0	0	0	0	1	0	0	0	1	0	6	0	0	0	1
845	1	1	3	2	0	1	0	0	0	0	0	0	1	1	3	0	0	0	1
846	0	1	5	3	0	0	0	0	0	0	0	0	0	0	7	0	0	0	0
847	0	0	8	3	0	0	0	1	1	0	0	0	0	0	6	1	1	1	0
848	0	1	2	0	0	0	0	0	0	0	1	0	0	0	6	1	1	1	0
849	1	2	9	2	3	0	0	0	1	0	0	1	1	1	6	0	0	0	1
850	1	1	3	2	0	1	0	0	1	1	1	1	1	1	4	0	0	0	1
851	1	2	5	1	0	1	0	0	1	0	0	0	1	1	6	0	0	0	1
852	0	1	7	5	0	1	0	1	0	0	1	0	1	0	7	1	1	1	0
853	0	2	4	0	0	0	0	0	0	0	1	1	1	0	8	0	0	0	1
854	0	2	10	3	2	0	0	0	1	1	0	1	1	0	8	0	0	0	1
855	0	2	4	5	3	0	0	0	1	0	1	1	1	0	9	1	0	0	0
856	0	1	8	3	0	1	0	0	1	1	1	1	0	0	8	0	0	0	0
857	0	0	10	2	3	1	0	0	1	0	0	0	0	0	9	0	0	0	1
858	0	1	4	2	0	1	0	0	1	0	0	0	1	1	0	0	0	0	1
859	1	1	3	0	0	1	0	0	1	0	1	1	1	1	3	1	1	1	0
860	1	1	6	0	2	0	0	0	1	0	0	1	1	1	7	0	0	0	1
861	0	0	0	2	0	0	0	0	1	1	1	1	1	1	4	1	1	1	0
862	0	2	10	3	0	0	0	1	1	1	0	0	1	0	8	0	0	0	1
863	1	1	2	0	2	0	0	0	1	0	0	1	1	1	4	0	0	0	1
864	0	2	6	2	1	1	0	0	1	0	1	1	0	0	7	1	1	1	0
865	1	0	5	1	0	1	0	0	0	0	0	1	1	0	9	0	0	0	1
866	1	2	7	3	2	1	0	0	1	1	1	1	1	1	3	1	1	1	0
867	1	1	2	2	0	0	0	0	0	0	0	0	1	1	2	0	0	0	1
868	1	0	4	1	1	0	0	0	1	1	1	0	1	1	6	0	0	0	0
869	0	2	10	1	3	1	0	1	1	0	1	0	1	0	1	0	0	0	1
870	1	1	0	0	2	0	0	0	1	1	1	1	1	1	4	1	1	1	0
871	1	1	3	1	1	0	0	0	1	1	0	0	0	0	1	1	1	1	0
872	1	0	0	2	0	0	0	0	0	0	0	1	0	0	2	1	1	1	0
873	1	0	2	0	0	1	0	0	0	0	1	1	1	1	5	0	0	0	1
874	1	2	0	2	0	0	0	0	1	1	1	1	1	0	4	0	0	0	1
875	0	0	2	3	0	0	0	0	1	0	1	1	0	0	8	0	0	0	0
876	1	1	3	1	0	1	0	0	1	1	1	1	1	1	6	1	1	1	0
877	1	1	2	0	0	1	0	0	1	0	1	1	1	1	5	0	0	0	1
878	1	1	3	0	1	1	0	0	1	0	1	1	1	1	5	0	0	0	0
879	1	0	8	3	0	1	0	1	1	0	0	1	1	0	9	0	0	0	1
880	1	0	4	1	0	0	0	0	0	0	0	0	1	1	2	0	0	0	1
881	0	1	4	1	0	1	0	0	1	0	0	1	1	0	9	0	0	0	0
882	1	1	4	1	0	0	0	0	1	0	0	1	1	1	8	0	0	0	1
883	1	2	4	2	0	1	0	0	1	0	1	1	1	1	8	0	0	0	1
884	1	2	3	1	0	1	0	0	1	0	0	0	1	0	7	0	0	0	1
885	1	0	7	2	0	1	0	0	0	0	0	0	1	1	2	0	0	0	1
886	0	1	5	5	0	1	0	0	0	0	0	0	1	1	7	1	1	1	0
887	1	0	0	1	0	1	0	0	0	0	0	0	1	1	3	1	1	1	0
888	0	1	6	1	0	1	0	0	1	0	0	1	1	0	9	0	0	0	0
889	1	2	4	0	0	0	0	0	0	0	0	0	1	0	5	1	1	1	1
890	0	0	8	0	0	1	0	0	0	0	0	1	1	0	8	1	1	1	0
891	1	1	0	2	0	1	0	0	0	1	1	1	1	1	7	0	0	0	1
892	0	0	1	3	0	0	0	0	0	0	0	1	1	1	5	0	0	0	1
893	1	2	4	1	1	0	0	0	1	0	1	1	1	0	7	1	0	0	1
894	0	2	8	2	0	1	0	0	1	0	1	1	1	0	7	1	1	1	0
895	1	1	6	2	1	0	0	1	1	1	1	0	1	1	5	0	1	1	0
896	1	0	3	1	0	1	0	0	0	0	1	1	1	1	0	0	0	0	1
897	0	2	4	2	0	0	0	0	1	0	1	1	1	1	8	1	1	1	0
898	0	2	7	5	3	0	0	0	1	1	0	1	1	0	8	0	0	0	1
899	1	1	5	1	2	1	0	0	0	0	1	1	1	1	3	0	0	0	1
900	0	0	5	0	0	0	0	0	0	0	1	1	0	0	4	0	0	0	1
901	0	2	5	1	0	0	0	0	0	0	0	0	1	0	4	0	0	0	1
902	0	1	10	5	0	0	0	0	0	0	1	1	0	0	4	1	1	1	0
903	1	1	3	5	0	0	0	1	1	0	1	1	1	1	9	0	0	0	1
904	1	2	6	2	1	0	0	0	1	1	1	0	1	1	8	1	1	1	0
905	0	2	6	2	0	0	0	0	0	1	0	1	1	1	8	0	0	0	1
906	1	1	4	2	1	1	0	0	1	1	1	0	1	1	7	1	1	1	0
907	1	2	8	0	3	1	0	0	1	0	1	1	1	1	6	0	0	0	0
908	0	0	2	3	0	0	0	1	1	0	0	1	1	0	9	0	0	0	1
909	0	1	3	1	1	0	0	0	1	0	1	1	1	0	7	0	0	0	1
910	1	1	9	2	2	1	0	0	0	0	0	0	1	1	5	0	0	0	1
911	0	2	7	2	0	1	0	0	1	1	0	0	0	0	7	0	0	0	1
912	1	2	10	0	0	1	0	0	0	0	0	0	1	1	5	0	0	0	1
913	0	1	4	0	0	0	0	0	1	1	1	1	1	0	6	1	1	1	0
914	0	0	3	2	0	0	0	0	1	0	1	0	0	0	7	1	1	1	0
915	1	0	6	1	0	0	0	0	1	0	0	0	0	0	7	1	1	1	0
916	1	2	5	1	0	1	0	0	1	1	0	1	1	1	6	0	0	0	1
917	1	2	3	2	0	1	0	0	1	1	1	1	1	0	7	0	0	0	1
918	1	0	4	2	0	1	0	0	1	0	1	1	0	0	4	0	0	0	1
919	1	0	5	0	0	0	0	0	0	0	1	1	1	0	4	1	0	0	0
920	0	0	6	3	0	0	0	0	1	0	1	1	0	0	8	1	1	1	0
921	0	0	2	2	0	1	0	1	1	0	0	1	1	0	8	0	0	0	1
922	0	1	1	2	0	0	0	0	0	0	1	0	1	0	4	0	0	0	0
923	0	0	10	0	0	1	0	0	0	1	0	1	1	0	2	0	1	1	0
924	0	1	5	0	0	1	0	0	0	0	1	0	0	0	5	0	0	0	0
925	1	0	4	2	0	0	0	0	1	1	0	0	0	0	3	0	0	0	1
926	1	1	2	1	0	0	0	0	1	0	1	1	1	1	7	1	0	0	0
927	1	2	3	0	0	1	0	0	1	0	1	0	1	0	9	1	0	0	0
928	0	0	0	3	0	0	0	1	1	0	1	1	1	1	7	1	1	1	0
929	0	1	7	5	0	1	0	0	1	0	1	1	1	0	9	0	0	0	1
930	1	1	10	2	0	1	0	1	1	0	0	1	1	1	5	0	0	0	1
931	0	0	9	3	1	1	0	0	1	0	1	1	1	0	8	1	1	1	0
932	0	2	5	3	3	0	0	0	1	0	1	0	1	0	9	1	1	1	0
933	0	2	6	0	0	0	0	0	1	1	1	1	0	0	8	1	1	1	0
934	1	1	3	0	0	0	0	0	1	0	1	1	1	0	8	0	0	0	1
935	1	2	4	0	0	0	0	0	0	0	0	0	1	0	1	0	0	0	1
936	1	1	4	2	0	1	0	0	1	0	1	1	1	1	9	0	0	0	0
937	0	1	8	2	1	1	0	0	1	0	0	0	1	0	8	0	0	0	1
938	0	1	10	2	0	1	0	0	1	0	0	1	1	1	5	0	0	0	1
939	0	1	3	0	1	1	0	0	0	0	1	1	0	0	6	1	1	1	0
940	0	2	4	1	2	0	0	0	1	1	1	1	1	0	4	1	1	1	0
941	0	2	3	1	0	0	0	0	1	0	0	1	1	1	6	0	0	0	1
942	0	1	6	5	0	0	0	0	1	1	1	1	0	0	4	0	0	0	0
943	1	1	10	2	0	1	0	0	0	0	1	1	1	0	4	0	0	0	1
944	0	2	6	3	0	1	0	0	1	1	1	1	1	0	1	0	0	0	1
945	0	2	4	1	1	1	0	0	1	1	0	0	1	0	4	0	0	0	0
946	1	2	5	0	0	1	0	0	1	0	1	0	1	1	7	1	1	1	0
947	0	2	0	2	0	1	0	0	1	0	1	0	1	1	9	1	1	1	0
948	0	1	7	1	0	0	0	0	1	0	0	0	0	0	6	0	0	0	1
949	0	0	10	2	0	1	0	0	0	1	0	0	0	0	6	0	0	0	1
950	1	0	6	3	0	1	0	0	1	0	0	1	1	1	6	0	0	0	1
951	0	1	6	2	1	0	0	1	1	1	0	0	1	0	6	0	0	0	1
952	1	0	4	2	0	1	0	0	1	0	0	1	1	1	9	0	0	0	1
953	1	0	0	0	0	0	0	0	1	0	1	1	0	0	5	0	0	0	1
954	0	2	4	2	0	0	0	0	1	0	1	1	1	0	6	0	0	0	1
955	0	0	3	1	0	0	0	0	1	0	0	1	1	0	2	0	0	0	1
956	1	1	2	1	0	1	0	0	1	1	0	1	1	1	7	0	0	0	1
957	1	2	5	0	0	1	0	0	0	0	0	0	1	1	3	0	0	0	1
958	0	0	9	1	0	0	0	0	1	0	1	1	0	0	7	1	1	1	0
959	0	0	3	2	0	0	0	1	1	0	1	1	1	1	7	1	1	1	0
960	0	1	3	1	0	0	0	0	1	1	0	0	1	0	3	0	0	0	1
961	0	0	4	2	0	0	0	0	1	0	0	1	1	0	8	0	0	0	1
962	1	0	10	3	0	1	0	1	1	0	1	1	0	0	7	1	0	0	0
963	1	1	5	0	1	1	0	0	1	1	0	1	1	1	7	0	0	0	1
964	0	1	5	3	1	1	0	1	1	0	1	1	1	0	9	0	0	0	0
965	1	0	6	1	0	1	0	0	0	0	0	0	1	1	4	0	0	0	1
966	1	1	5	1	1	0	0	0	0	0	0	0	1	1	2	0	0	0	0
967	1	2	5	4	0	1	0	0	1	0	1	1	1	0	6	1	0	0	0
968	1	2	8	0	3	0	0	0	1	1	0	0	1	1	6	0	0	0	1
969	0	1	7	3	1	1	0	0	1	0	1	1	1	0	7	1	1	1	0
970	0	2	6	1	0	1	0	0	0	0	1	1	1	1	8	0	0	0	0
971	1	0	0	3	0	0	0	1	1	0	0	1	1	1	9	1	1	1	0
972	0	2	6	2	0	1	0	0	1	0	0	1	1	0	6	1	0	0	1
973	0	2	6	3	2	0	0	0	0	0	1	1	1	0	7	0	0	0	1
974	1	0	0	2	0	1	0	0	1	0	1	1	1	1	9	1	1	1	0
975	1	2	5	2	2	1	0	0	0	0	1	1	1	1	8	0	0	0	1
976	1	2	6	1	1	1	0	0	0	1	1	1	0	0	4	1	1	1	1
977	1	1	4	2	0	0	0	0	1	1	0	1	1	1	7	0	0	0	1
978	0	0	8	0	0	1	0	0	0	0	1	1	0	0	8	1	1	1	0
979	0	1	6	0	1	0	0	0	1	1	1	1	1	0	6	1	1	1	0
980	1	0	1	2	0	1	0	1	1	0	1	1	1	1	7	1	1	1	0
981	0	1	4	2	0	1	0	1	0	0	0	0	1	1	3	0	0	0	0
982	1	1	4	0	0	1	0	0	1	1	1	1	1	0	3	1	1	1	1
983	0	2	8	2	3	0	0	0	0	1	1	0	1	0	6	0	0	0	1
984	1	1	10	1	0	0	0	0	0	0	0	0	1	1	1	0	0	0	0
985	1	0	0	1	0	1	0	0	1	0	0	1	1	1	5	0	0	0	0
986	1	0	4	2	0	0	0	1	1	0	0	1	1	0	8	0	0	0	1
987	0	1	4	3	1	0	0	0	1	1	1	1	1	0	6	1	1	1	0
988	1	2	5	1	2	1	0	0	0	0	0	0	1	1	2	0	0	0	1
989	1	0	7	3	0	1	0	0	0	0	1	0	1	0	4	0	0	0	1
990	0	1	4	3	1	0	0	0	0	0	1	0	1	0	6	0	0	0	0
991	1	0	3	2	0	0	0	1	1	0	0	1	1	1	5	0	0	0	1
992	1	1	6	1	1	1	0	0	0	0	0	0	1	1	6	0	0	0	1
993	0	0	10	2	0	1	0	0	1	1	1	1	1	0	2	1	1	1	0
994	1	0	3	0	0	0	0	0	0	0	0	0	1	1	6	1	1	1	0
995	0	2	7	2	2	1	0	0	1	0	0	0	1	0	7	0	0	0	1
996	1	2	6	0	0	1	0	0	1	0	0	1	1	1	5	0	0	0	1
997	0	2	4	3	0	1	0	0	0	1	0	0	0	1	1	1	1	1	1
998	0	0	6	3	0	1	0	0	0	0	0	0	0	0	7	0	0	0	1
999	0	2	8	0	2	0	0	0	1	1	1	1	1	0	5	1	1	1	0
1000	1	2	5	2	0	1	0	0	1	0	0	1	1	0	8	0	0	0	1
1001	0	1	2	2	0	0	0	0	1	0	1	1	1	1	6	1	0	0	0
1002	0	0	2	2	0	0	0	0	1	0	0	0	1	1	6	0	0	0	0
1003	1	1	0	0	1	0	0	0	1	0	0	0	1	0	4	1	1	1	0
1004	0	2	10	1	0	0	0	0	1	1	1	1	0	0	7	0	0	0	1
1005	1	1	2	0	2	0	0	0	0	0	1	1	1	1	4	1	1	1	0
1006	0	0	4	2	0	0	0	0	1	1	1	1	1	1	6	1	0	1	0
1007	0	0	6	3	0	1	0	0	1	0	0	1	1	0	8	0	0	0	1
1008	1	0	2	0	1	1	0	0	0	0	0	0	1	1	4	0	0	0	0
1009	0	1	7	3	0	1	0	1	1	0	0	1	1	0	9	0	0	0	1
1010	1	2	2	0	0	0	0	0	1	1	0	1	1	0	9	0	0	0	1
1011	1	1	7	0	1	1	0	0	1	1	0	0	1	1	6	0	0	0	1
1012	0	2	5	3	2	1	0	0	1	0	1	1	1	0	7	0	0	0	1
1013	1	2	6	0	1	0	0	0	1	0	0	0	1	1	2	0	0	0	0
1014	0	2	10	2	3	0	0	0	1	0	0	1	1	0	3	1	1	1	0
1015	1	0	4	0	3	0	0	0	0	0	0	0	1	0	1	1	1	1	0
1016	1	1	5	1	1	1	0	0	1	1	1	0	1	1	6	0	0	0	1
1017	1	1	3	2	0	0	0	0	0	0	0	1	1	1	6	0	0	0	1
1018	1	1	4	0	1	1	0	0	1	1	1	1	1	1	5	0	0	0	0
1019	0	1	10	5	0	1	0	0	1	0	1	1	1	0	9	1	1	1	0
1020	1	2	4	1	3	0	0	0	0	1	0	0	1	1	1	1	1	1	1
1021	1	0	4	0	1	1	0	0	0	0	1	1	1	1	2	1	1	1	0
1022	1	0	0	3	0	1	0	1	1	0	1	1	1	1	9	0	0	0	1
1023	1	0	7	0	1	1	0	0	1	1	1	0	1	1	4	1	1	1	0
1024	1	2	3	0	1	0	0	0	0	1	1	0	1	0	4	0	0	0	1
1025	1	1	6	0	0	0	0	0	0	0	1	1	1	1	3	1	1	1	0
1026	0	1	4	2	0	1	0	0	1	1	1	1	0	0	2	0	0	0	1
1027	0	0	8	1	3	1	0	0	0	0	0	0	0	1	4	0	0	0	1
1028	0	2	5	0	0	1	0	0	1	1	1	1	1	0	5	1	1	1	0
1029	0	2	2	1	0	1	0	0	0	0	1	1	1	1	2	1	1	1	0
1030	1	1	4	1	1	0	0	0	1	0	0	1	1	1	7	0	0	0	1
1031	1	0	3	5	0	1	0	0	1	0	1	1	1	1	8	1	1	1	0
1032	1	0	7	2	0	0	0	0	1	0	0	1	1	0	5	0	0	0	0
1033	1	0	3	2	0	1	0	1	1	0	1	1	1	1	6	1	1	1	0
1034	0	0	0	3	0	0	0	0	0	0	0	0	1	1	3	0	1	1	1
1035	1	2	1	1	0	1	0	0	1	0	1	0	1	1	7	1	1	1	0
1036	1	1	5	1	1	1	0	0	1	0	0	1	1	1	6	1	0	0	1
1037	1	1	8	0	1	0	0	0	1	0	1	1	1	1	4	1	1	1	1
1038	1	2	4	1	0	0	0	0	1	0	1	1	1	1	4	0	0	0	1
1039	0	0	5	2	0	0	0	0	1	0	1	1	1	0	6	0	0	0	1
1040	0	0	1	1	0	1	0	1	1	0	1	0	1	0	9	1	1	1	0
1041	1	0	6	2	0	1	0	0	1	0	1	1	0	0	6	0	0	0	1
1042	0	0	4	2	0	1	0	0	0	0	0	0	0	0	3	0	0	0	0
1043	0	0	2	1	0	1	0	0	1	0	1	0	1	1	6	0	0	0	0
1044	1	1	0	2	0	1	0	0	1	0	0	0	1	0	6	0	0	0	1
1045	1	2	3	0	0	1	0	0	1	1	0	0	1	1	4	0	0	0	1
1046	1	2	4	0	0	0	0	0	1	0	0	1	1	1	7	0	0	0	1
1047	1	1	7	2	1	1	0	0	1	1	0	1	1	1	7	0	0	0	1
1048	1	1	7	2	1	0	0	0	0	0	1	0	1	1	5	0	0	0	1
1049	1	2	6	1	2	0	0	0	1	1	1	1	1	1	6	1	1	1	0
1050	1	1	10	1	0	1	0	0	1	0	0	1	1	1	5	0	0	0	1
1051	0	2	10	2	1	1	0	0	1	0	0	0	1	0	3	1	1	1	0
1052	1	0	6	0	1	1	0	0	0	0	0	0	1	1	1	1	1	1	0
1053	0	1	10	3	1	1	0	0	1	1	1	1	0	0	8	1	1	1	0
1054	0	1	4	1	0	1	0	0	1	0	1	1	0	0	8	1	1	1	1
1055	1	2	6	1	0	0	0	0	1	0	0	0	0	0	7	0	0	0	1
1056	0	0	6	3	0	1	0	1	1	0	1	1	1	0	9	0	0	0	1
1057	1	1	4	1	0	1	0	0	1	0	0	1	1	0	9	0	0	0	1
1058	0	1	4	2	0	0	0	1	0	0	1	1	1	1	5	1	1	1	0
1059	0	0	10	2	0	1	0	0	1	1	1	1	0	0	8	0	0	0	0
1060	1	2	5	0	0	0	0	0	0	0	1	1	0	0	7	0	0	0	1
1061	1	0	1	0	0	0	0	0	0	0	0	1	0	0	5	0	0	0	1
1062	1	0	7	0	1	1	0	0	0	0	1	1	1	1	3	1	1	1	0
1063	0	2	7	1	0	1	0	0	1	1	1	1	1	0	7	1	0	0	0
1064	1	1	1	3	0	0	0	0	1	0	1	1	1	0	8	1	0	0	0
1065	1	1	7	2	1	1	0	0	1	1	0	0	0	1	6	0	0	0	1
1066	1	2	6	2	1	0	0	0	1	0	1	1	1	1	6	0	0	0	1
1067	1	0	0	3	0	0	0	1	1	0	0	1	1	1	8	0	0	0	1
1068	0	2	4	1	2	1	0	0	1	0	0	1	0	0	8	0	0	0	1
1069	1	0	0	2	0	1	0	0	0	0	0	0	1	1	6	0	0	0	1
1070	0	1	1	1	1	1	0	0	0	0	0	0	0	0	4	1	1	1	0
1071	1	0	4	0	0	1	0	0	1	0	0	0	1	0	8	1	1	1	0
1072	1	0	10	2	0	1	0	0	1	0	0	1	1	0	5	0	0	0	1
1073	0	0	6	3	0	1	0	0	0	1	1	1	0	0	4	1	1	0	0
1074	0	1	6	4	0	0	0	0	1	0	1	0	1	1	8	1	1	1	0
1075	0	2	5	2	3	1	0	0	1	0	0	0	0	0	7	0	0	0	1
1076	0	0	10	2	0	0	0	0	1	1	0	0	1	0	5	1	1	1	0
1077	0	0	0	1	0	0	0	0	0	0	1	1	0	0	5	0	0	0	1
1078	1	2	1	2	0	1	0	0	1	1	1	0	0	0	4	1	1	1	0
1079	1	2	3	2	0	1	0	0	1	0	1	1	1	1	6	0	0	0	1
1080	1	2	5	2	0	1	0	0	0	1	1	0	1	1	4	1	0	0	0
1081	1	0	0	2	0	1	0	0	0	0	1	0	0	0	7	0	0	0	0
1082	1	2	2	0	0	1	0	0	0	0	0	0	1	0	3	0	0	0	0
1083	1	0	4	0	1	0	0	0	1	0	0	1	1	1	3	0	0	0	1
1084	1	0	4	2	1	1	0	0	1	1	1	1	1	1	5	0	0	0	1
1085	0	0	3	2	0	1	0	0	1	0	1	1	0	0	5	1	1	1	0
1086	1	0	7	2	0	1	0	1	0	1	0	0	0	0	7	0	0	0	1
1087	0	2	6	0	3	1	0	0	1	1	1	1	1	0	6	1	1	1	0
1088	0	2	6	2	0	1	0	0	1	0	0	1	1	0	7	0	0	0	1
1089	1	2	8	4	0	1	0	0	1	0	0	1	1	0	9	0	0	0	1
1090	0	1	10	1	0	1	0	0	1	0	1	1	0	0	8	1	0	0	0
1091	0	0	0	3	0	1	0	0	1	1	0	0	0	0	7	1	1	1	0
1092	0	2	3	2	0	1	0	0	1	0	1	1	1	0	8	1	1	1	0
1093	0	0	2	1	0	0	0	0	1	0	1	0	0	0	7	1	1	1	0
1094	1	1	4	2	0	0	0	0	1	1	0	1	1	1	7	0	0	0	1
1095	0	2	10	0	0	1	0	0	1	1	1	1	1	0	2	0	0	0	1
1096	0	1	7	0	0	1	0	0	0	0	1	0	1	1	9	1	1	1	0
1097	1	0	4	1	0	1	0	0	1	0	1	0	1	1	8	1	1	1	0
1098	0	1	5	0	1	1	0	0	1	1	1	0	0	0	5	0	0	0	1
1099	0	0	4	1	0	0	0	0	1	0	0	0	1	1	5	1	0	0	0
1100	1	1	3	0	0	0	0	0	1	0	1	1	1	0	7	0	0	0	1
1101	1	0	8	0	0	1	0	0	1	0	1	1	1	0	2	1	1	1	1
1102	1	0	10	5	0	1	0	0	0	0	0	1	1	0	8	0	0	0	1
1103	0	1	4	0	1	0	0	0	1	1	1	1	1	0	4	0	0	0	1
1104	1	0	1	0	0	0	0	0	1	1	1	1	1	1	6	0	0	0	1
1105	1	0	7	2	0	0	0	0	1	0	1	1	1	1	7	1	0	0	0
1106	1	2	0	1	0	1	0	0	0	0	1	1	1	0	5	0	0	0	1
1107	1	0	4	0	1	1	0	0	1	0	0	1	1	1	4	0	0	0	1
1108	1	1	8	1	0	1	0	0	1	1	1	1	1	1	6	0	0	0	0
1109	0	0	10	2	0	1	0	1	1	0	1	1	0	0	9	0	0	0	1
1110	0	0	7	2	0	1	0	0	0	0	1	1	1	0	6	0	0	0	1
1111	1	0	2	1	0	1	0	0	1	0	1	1	1	1	7	1	1	1	0
1112	0	2	3	0	2	1	0	0	0	1	0	1	0	0	7	0	0	0	1
1113	1	0	5	0	1	1	0	0	1	0	1	1	1	1	8	0	0	0	1
1114	1	0	7	0	1	1	0	0	1	1	1	1	1	1	7	0	0	0	1
1115	0	2	5	1	0	1	0	0	1	0	0	0	1	1	5	0	0	0	0
1116	0	1	3	3	0	1	0	0	1	0	1	1	0	0	9	0	0	0	1
1117	1	1	4	1	1	0	0	0	1	0	1	1	1	1	5	1	1	1	0
1118	1	1	2	0	2	1	0	0	0	0	1	1	1	1	5	0	0	0	1
1119	1	1	10	2	0	0	0	0	0	0	1	1	1	0	8	1	0	0	0
1120	1	0	7	3	0	0	0	0	1	1	1	1	1	0	1	1	1	1	0
1121	1	1	6	1	1	1	0	0	1	0	1	1	1	1	4	0	0	0	1
1122	1	1	4	0	0	0	0	0	1	1	0	1	1	0	6	0	0	0	0
